# Supplementary material for: Genetic mapping and legume synteny of aphid resistance in African cowpea (Vigna unguiculata L. Walp.) grown in California
Source: Mol Breed. 2015 Jan 21;35(1):36. doi: 10.1007/s11032-015-0254-0 (PMC4300395; doi:10.1007/s11032-015-0254-0)
Supplement: Supplementary file 3 — Additional File 3: Validation of QTL dominance effects in an F2 population. (XLSX 3704 kb) [file 11032_2015_254_MOESM3_ESM.xlsx]

## Sheet: Association
			SNPs flanking QAc-vu7.1		SNPs flanking QAc-vu1.1
Plant	Generation	Symptom	1_0912	1_0391	1_0357	1_0312
CB50	Parent	Susceptible	GG	AA	AA	GG
RIL41	Parent	Resistant	AA	GG	TT	CC
50-001	F2	Resistant	AG	AG	AT	CG
50-004	F2	Resistant	--	AG	AT	CG
50-005	F2	Resistant	AA	GG	AT	CG
50-007	F2	Resistant	AG	AG	AT	CG
50-008	F2	Resistant	AA	GG	AA	GG
50-010	F2	Resistant	AG	AG	AT	CG
50-012	F2	Resistant	AG	AG	AT	CG
50-013	F2	Resistant	AG	AG	AA	GG
50-014	F2	Resistant	AA	GG	AA	GG																		`
50-015	F2	Resistant	AG	AG	AA	GG
50-018	F2	Resistant	AA	GG	AA	GG
50-019	F2	Resistant	AG	AG	AT	CG
50-020	F2	Resistant	AG	AG	AA	GG
50-021	F2	Resistant	AG	AG	AT	CG
50-022	F2	Resistant	AG	AG	AT	CG
50-024	F2	Resistant	AA	GG	TT	CC
50-025	F2	Resistant	AG	AG	AA	GG
50-027	F2	Resistant	AA	GG	TT	CC
50-029	F2	Resistant	AG	AG	AA	GG
50-031	F2	Resistant	AG	AG	AT	--
50-032	F2	Resistant	AA	GG	AT	CG
50-036	F2	Resistant	AG	AG	AT	CG
50-037	F2	Resistant	AG	AG	AT	CG
50-038	F2	Resistant	AA	GG	AT	CG
50-039	F2	Resistant	AG	AG	TT	CC
50-040	F2	Resistant	AA	GG	AA	GG
50-041	F2	Resistant	AG	AG	AT	CG
50-042	F2	Resistant	AA	GG	TT	CC
50-043	F2	Resistant	AA	GG	TT	CC
50-046	F2	Resistant	AA	GG	AA	GG
50-047	F2	Resistant	AG	AG	AA	GG
50-049	F2	Resistant	AA	GG	AT	CG
50-050	F2	Resistant	AG	AG	TT	CC
50-051	F2	Resistant	AG	AG	--	CC
50-052	F2	Resistant	AG	AG	AA	GG
50-053	F2	Resistant	AA	GG	AT	CG
50-054	F2	Resistant	AG	AG	AT	CG
50-055	F2	Resistant	AG	AG	AA	GG
50-057	F2	Resistant	AG	AG	AT	CG
50-059	F2	Resistant	AA	GG	AA	GG
50-061	F2	Resistant	AA	GG	AA	GG
50-062	F2	Resistant	AG	AG	TT	CC
50-064	F2	Resistant	AA	GG	AT	CG
50-066	F2	Resistant	AA	GG	AA	GG
50-067	F2	Resistant	AG	AG	AA	GG
50-068	F2	Resistant	AA	GG	AT	CG
50-069	F2	Resistant	AG	AG	AA	GG
50-070	F2	Resistant	AG	AG	AT	CG
50-071	F2	Resistant	AG	AG	AT	CG
50-074	F2	Resistant	AA	GG	TT	CC
50-086	F2	Resistant	AG	AG	AT	CC
50-091	F2	Resistant	AG	AG	AA	GG
50-092	F2	Resistant	AG	AG	AT	CG		GoldenGate	KASP ID	SNP	Source_Sequence
50-093	F2	Resistant	AG	AG	AT	CG		1_0912	2185_132	[A/G]	TGCACGATTCGAGAAAGGATTCACTTCTTCCTCATCAAACGGATTGGGGTCGTGGTTGCG[A/G]TTCATGGCGAGAAGTTAGTTAGATCCGTGAGAATGTGCGAAGAAGATATGTTGAGATGAT
50-094	F2	Resistant	AG	AG	TT	CG		1_0391	1520_597	[A/G]	TTTGTCAATCAGCCCAAACTCACAGGTGAAGAGTATAAAATGCTTGAAGCAAGTGTTTAA[A/G]TGGGCCTCTTCTTTGAGGCTCACAATTTTCTGAAAGTGAGAATGATATATGTGAGCATAT
50-095	F2	Resistant	AG	AG	AA	GG		1_0357	25_592	[A/T]	TTTGTAAAATTTAAACTTGTTAGTTGCTTCTTGATTAAGATGATGTCTGTTTCATAGTTT[A/T]GCCAATTATAATTGTATAACGAAATTCAAAATACTCTMTCACTCTGTGTGTTGCTTTTAT
50-096	F2	Resistant	AG	AG	AA	GG		1_0312	5149_220	[C/G]	GCCAAGGCGCGCGTGGTGAAGGTTCCCATTCCAGAGCTGTTACGTTTAGTATTCGATTTT[C/G]TCTTCCACTTGAAGATCGCGGAGTTCGATAACAGAGTGTTACGAGCAGCGTCACAGACTC
50-097	F2	Resistant	AA	GG	TT	CC
50-098	F2	Resistant	AG	AG	AT	GG
50-099	F2	Resistant	AA	GG	AT	CG
50-100	F2	Resistant	AG	AG	AT	CG
50-101	F2	Resistant	AA	GG	AA	GG
50-102	F2	Resistant	AA	GG	AT	CG
50-103	F2	Resistant	AG	AG	AT	CG
50-104	F2	Resistant	AG	AG	AT	CG
50-105	F2	Resistant	AG	AG	AA	GG
50-106	F2	Resistant	AA	GG	AT	CG
50-107	F2	Resistant	AA	GG	AT	CG
50-108	F2	Resistant	AG	AG	AT	CG
50-109	F2	Resistant	AG	AG	AA	GG
50-110	F2	Resistant	AG	AG	AT	CG
50-111	F2	Resistant	AG	AG	AA	GG
50-112	F2	Resistant	AG	AG	TT	CG
50-113	F2	Resistant	AA	GG	AT	CG
50-114	F2	Resistant	AG	AG	AT	CG
50-115	F2	Resistant	AG	AG	AA	GG
50-117	F2	Resistant	AG	AG	AT	GG
50-118	F2	Resistant	AG	AG	AT	CC
50-119	F2	Resistant	AA	GG	AT	CG
50-120	F2	Resistant	AA	GG	TT	CC
50-002	F2	Susceptible	AG	AA	AT	CG
50-003	F2	Susceptible	GG	AA	AA	GG
50-006	F2	Susceptible	GG	AA	AA	GG
50-009	F2	Susceptible	GG	AA	TT	CC
50-011	F2	Susceptible	GG	AA	AA	GG
50-016	F2	Susceptible	GG	AA	AT	CG
50-017	F2	Susceptible	GG	AA	AT	CG
50-023	F2	Susceptible	AG	AG	AT	CG
50-026	F2	Susceptible	GG	AA	AA	GG
50-028	F2	Susceptible	GG	AA	AA	GG
50-030	F2	Susceptible	AG	AG	AT	CG
50-033	F2	Susceptible	GG	AA	AT	CG
50-034	F2	Susceptible	GG	AA	AT	CG
50-035	F2	Susceptible	GG	AA	AT	CG
50-044	F2	Susceptible	GG	AA	AT	CG
50-045	F2	Susceptible	GG	AA	AT	CG
50-048	F2	Susceptible	GG	AA	TT	CC
50-056	F2	Susceptible	GG	AA	AT	CG
50-058	F2	Susceptible	GG	AA	AT	CG
50-060	F2	Susceptible	GG	AA	TT	CC
50-063	F2	Susceptible	GG	AA	AA	GG
50-065	F2	Susceptible	GG	AA	AT	CG
50-072	F2	Susceptible	GG	AA	TT	CC
50-073	F2	Susceptible	GG	AA	AA	GG
50-075	F2	Susceptible	GG	AA	AT	CG
50-076	F2	Susceptible	GG	AA	AT	CG
50-077	F2	Susceptible	GG	AA	AA	CG
50-078	F2	Susceptible	GG	AA	AA	GG
50-079	F2	Susceptible	GG	AA	AA	GG
50-080	F2	Susceptible	GG	AA	TT	CC
50-081	F2	Susceptible	GG	AA	AT	CG
50-082	F2	Susceptible	GG	AA	AA	CC
50-083	F2	Susceptible	GG	AA	TT	CC
50-084	F2	Susceptible	GG	AA	AT	CG
50-085	F2	Susceptible	GG	AA	AT	CG
50-087	F2	Susceptible	GG	AA	AA	GG
50-088	F2	Susceptible	GG	AA	AT	CG
50-089	F2	Susceptible	GG	AA	TT	CC
50-090	F2	Susceptible	GG	AA	AA	GG
50-116	F2	Susceptible	GG	--	AA	GG
