# Supplementary material for: Genetic mapping and legume synteny of aphid resistance in African cowpea (Vigna unguiculata L. Walp.) grown in California
Source: Mol Breed. 2015 Jan 21;35(1):36. doi: 10.1007/s11032-015-0254-0 (PMC4300395; doi:10.1007/s11032-015-0254-0)
Supplement: Supplementary file 5 — Additional File 5: Synteny between cowpea and related legumes at two QTLs. (XLSX 85 kb) [file 11032_2015_254_MOESM5_ESM.xlsx]

## Sheet: Summary
Additional File 5. Syntenic analysis between cowpea BACs harboring SNPs flanking aphid-resistance QTLs and related legumes
Cowpea BACs flanking QTLs
QTL	Chr	Flanking SNP	SNP-bearing BAC	BAC contig
QAc-vu1.1	1	1_0357	H062E22	ctg407
		1_0312	M013N21	ctg674
QAc-vu7.1	7	1_0912	M016L18, H096J02	ctg337
		1_0391	M040H16	ctg337
Genome data of related legumes used in BLAST against cowpea BAC sequences (see output in corresponding spreadsheets)
Species	Version	Source	BLAST Type	E-score Cut-off
Barrel Medic (Medicago truncatula)	Mt4.0v1	Phytozome.org	BLASTX	1e-10
Soybean (Glycine max)	275 Wm82.a2.v1	Phytozome.org	BLASTX	1e-10
Common bean (Phaseolus vulgaris)	218	Phytozome.org	BLASTX	1e-10
Pigeon pea (Cajanus cajan)	Draft	http://www.icrisat.org/gt-bt/iipg/genomedata.zip	BLASTX	1e-10
Mung bean (Vigna radiata)	6	http://plantgenomics.snu.ac.kr/data/mungbean_data/	BLASTN	1e-10

## Sheet: M. truncatula
Cowpea BAC Node (Vu)	M. truncatula Gene Model (Mt)	E Value	Hit Length	Identities	Frames	Vu_Start	Vu_End	Mt_Start	Mt_End	Vu_Chr	Mt_Chr	Mt_Gene Model Start	Mt_Gene Model Stop	Description
H062E22_VU1.3_NODE_0001	Medtr7g008060.1	2e-72	195	121	1/0	625	1209	115	280	1	7	1807139	1809684	GDSL-like
H062E22_VU1.3_NODE_0001	Medtr7g008060.1	7e-71	193	119	3/0	18	596	115	278	1	7	1807139	1809684	GDSL-like
H062E22_VU1.3_NODE_0001	Medtr7g008060.1	3e-34	74	57	3/0	1473	1694	280	353	1	7	1807139	1809684	GDSL-like
H062E22_VU1.3_NODE_0002	Medtr7g009730.1	8e-49	346	175	1/0	841	1725	255	584	1	7	2211968	2216142	WRKY
H062E22_VU1.3_NODE_0003	Medtr7g009060.4	2e-41	87	80	-2/0	6896	6639	854	940	1	7	1917967	1933672	phosphoglycerate
H062E22_VU1.3_NODE_0003	Medtr7g009060.4	2e-41	87	80	-3/0	4093	3836	854	940	1	7	1917967	1933672	phosphoglycerate
H062E22_VU1.3_NODE_0004	Medtr2g011370.1	1e-111	310	188	-3/0	46749	45898	1	304	1	2	2753455	2756005	actin
H062E22_VU1.3_NODE_0004	Medtr2g011370.1	1e-76	162	123	-3/0	50304	49819	1	162	1	2	2753455	2756005	actin
H062E22_VU1.3_NODE_0005	Medtr7g009485.1	2e-21	44	43	3/0	189	320	7	50	1	7	2084244	2085886	vacuolar
H062E22_VU1.3_NODE_0005	Medtr7g009485.1	2e-21	44	43	3/0	375	506	7	50	1	7	2084244	2085886	vacuolar
H062E22_VU1.3_NODE_0006	Medtr7g009780.1	3e-105	201	158	-3/0	746	144	177	377	1	7	2235928	2239172	polyvinylalcohol
H062E22_VU1.3_NODE_0006	Medtr7g009780.1	3e-105	201	158	-1/0	2827	2225	177	377	1	7	2235928	2239172	polyvinylalcohol
H062E22_VU1.3_NODE_0006	Medtr7g009780.1	2e-72	158	119	-1/0	1441	968	26	183	1	7	2235928	2239172	polyvinylalcohol
H062E22_VU1.3_NODE_0006	Medtr7g009780.1	2e-71	165	119	-2/0	3543	3049	19	183	1	7	2235928	2239172	polyvinylalcohol
H062E22_VU1.3_NODE_0013	Medtr8g468920.1	4e-17	27	27	2/0	152	232	177	203	1	8	24988727	24991304	AP2-like
H062E22_VU1.3_NODE_0013	Medtr8g468920.1	4e-17	18	17	1/0	7	60	160	177	1	8	24988727	24991304	AP2-like
H062E22_VU1.3_NODE_0015	Medtr7g009370.1	3e-33	78	59	2/0	2	235	71	148	1	7	2032796	2036175	auxin
H062E22_VU1.3_NODE_0015	Medtr7g009370.1	6e-17	58	38	1/0	220	393	115	170	1	7	2032796	2036175	auxin
H062E22_VU1.3_NODE_0018	Medtr7g009710.1	6e-36	71	55	2/0	17	229	162	232	1	7	2199067	2203609	2-aminoethanethiol
H062E22_VU1.3_NODE_0023	Medtr4g107970.1	7e-20	39	38	-2/0	133	17	254	292	1	4	44750401	44754733	WRKY
H062E22_VU1.3_NODE_0026	Medtr7g007820.1	4e-17	86	42	3/0	3	245	687	765	1	7	1695620	1698844	LRR
H062E22_VU1.3_NODE_0031	Medtr6g011390.1	8e-33	67	54	2/0	5	205	212	278	1	6	3207208	3211704	porin/voltage-dependent
M013N21_VU2.3_NODE_0001	Medtr7g080630.5	1e-32	78	67	-1/0	19170	18937	172	249	1	7	30700621	30706773	poly(rC)-binding-like
M013N21_VU2.3_NODE_0001	Medtr7g080630.5	1e-32	78	67	-1/0	11943	11710	172	249	1	7	30700621	30706773	poly(rC)-binding-like
M013N21_VU2.3_NODE_0001	Medtr7g080630.5	3e-24	69	52	-3/0	21613	21407	59	127	1	7	30700621	30706773	poly(rC)-binding-like
M013N21_VU2.3_NODE_0001	Medtr7g080630.5	3e-24	69	52	-3/0	14386	14180	59	127	1	7	30700621	30706773	poly(rC)-binding-like
M013N21_VU2.3_NODE_0001	Medtr7g080630.5	2e-15	36	34	-1/0	18339	18232	268	303	1	7	30700621	30706773	poly(rC)-binding-like
M013N21_VU2.3_NODE_0001	Medtr7g080630.5	2e-15	36	34	-1/0	11112	11005	268	303	1	7	30700621	30706773	poly(rC)-binding-like
M013N21_VU2.3_NODE_0004	Medtr7g080460.1	6e-54	317	160	3/0	7176	8030	397	689	1	7	30617123	30621534	AP2-like
M013N21_VU2.3_NODE_0004	Medtr7g080460.1	6e-54	317	160	3/0	19542	20396	397	689	1	7	30617123	30621534	AP2-like
M013N21_VU2.3_NODE_0004	Medtr7g080460.1	1e-20	195	104	1/0	17014	17589	90	275	1	7	30617123	30621534	AP2-like
M013N21_VU2.3_NODE_0004	Medtr7g080460.1	6e-19	170	92	1/0	4723	5223	112	275	1	7	30617123	30621534	AP2-like
M013N21_VU2.3_NODE_0004	Medtr7g080460.1	6e-19	17	9	2/0	4616	4660	82	98	1	7	30617123	30621534	AP2-like
M013N21_VU2.3_NODE_0004	Medtr7g080460.1	2e-18	86	56	1/0	4111	4356	1	83	1	7	30617123	30621534	AP2-like
M013N21_VU2.3_NODE_0004	Medtr7g080460.1	6e-11	32	31	3/0	5796	5891	299	330	1	7	30617123	30621534	AP2-like
M013N21_VU2.3_NODE_0004	Medtr7g080460.1	6e-11	32	31	3/0	18162	18257	299	330	1	7	30617123	30621534	AP2-like
M013N21_VU2.3_NODE_0005	Medtr7g080610.1	6e-151	211	132	3/0	1341	1946	1	211	1	7	30686809	30692728	leucine
M013N21_VU2.3_NODE_0005	Medtr7g080610.1	6e-151	106	96	1/0	2014	2331	210	315	1	7	30686809	30692728	leucine
M013N21_VU2.3_NODE_0005	Medtr7g080610.1	6e-151	53	47	2/0	2420	2578	316	368	1	7	30686809	30692728	leucine
M013N21_VU2.3_NODE_0005	Medtr7g080610.1	6e-151	39	30	1/0	2662	2778	365	403	1	7	30686809	30692728	leucine
M013N21_VU2.3_NODE_0005	Medtr7g080610.1	3e-24	126	66	1/0	6721	7098	623	700	1	7	30686809	30692728	leucine
M013N21_VU2.3_NODE_0005	Medtr7g080610.1	3e-24	126	66	1/0	11974	12351	623	700	1	7	30686809	30692728	leucine
M013N21_VU2.3_NODE_0005	Medtr7g080610.1	1e-23	101	68	1/0	4897	5199	467	542	1	7	30686809	30692728	leucine
M013N21_VU2.3_NODE_0005	Medtr7g080610.1	1e-23	101	68	1/0	10150	10452	467	542	1	7	30686809	30692728	leucine
M013N21_VU2.3_NODE_0005	Medtr7g080610.1	2e-15	44	40	1/0	4240	4371	426	469	1	7	30686809	30692728	leucine
M013N21_VU2.3_NODE_0005	Medtr7g080610.1	2e-15	44	40	1/0	9493	9624	426	469	1	7	30686809	30692728	leucine
M013N21_VU2.3_NODE_0005	Medtr7g080610.1	1e-13	38	37	3/0	7638	7751	700	737	1	7	30686809	30692728	leucine
M013N21_VU2.3_NODE_0005	Medtr7g080610.1	1e-13	38	37	3/0	12891	13004	700	737	1	7	30686809	30692728	leucine
M013N21_VU2.3_NODE_0005	Medtr7g080610.1	3e-13	33	31	2/0	2864	2962	393	425	1	7	30686809	30692728	leucine
M013N21_VU2.3_NODE_0008	Medtr7g080490.1	0	531	402	1/0	6862	8448	174	703	1	7	30632381	30637324	calcineurin-like
M013N21_VU2.3_NODE_0008	Medtr7g080490.1	0	531	402	3/0	18156	19742	174	703	1	7	30632381	30637324	calcineurin-like
M013N21_VU2.3_NODE_0008	Medtr7g080490.1	4e-32	81	67	1/0	6238	6480	97	177	1	7	30632381	30637324	calcineurin-like
M013N21_VU2.3_NODE_0008	Medtr7g080490.1	4e-32	81	67	3/0	17532	17774	97	177	1	7	30632381	30637324	calcineurin-like
M013N21_VU2.3_NODE_0008	Medtr7g080490.1	2e-15	72	48	3/0	5451	5666	30	96	1	7	30632381	30637324	calcineurin-like
M013N21_VU2.3_NODE_0008	Medtr7g080490.1	2e-15	72	48	2/0	16745	16960	30	96	1	7	30632381	30637324	calcineurin-like
M013N21_VU2.3_NODE_0010	Medtr7g080575.1	9e-102	412	213	-2/0	24222	23089	846	1247	1	7	30668024	30681072	sister
M013N21_VU2.3_NODE_0010	Medtr7g080575.1	9e-85	350	183	-1/0	29032	28076	259	605	1	7	30668024	30681072	sister
M013N21_VU2.3_NODE_0010	Medtr7g080575.1	3e-57	251	133	-3/0	26495	25743	587	802	1	7	30668024	30681072	sister
M013N21_VU2.3_NODE_0010	Medtr7g080575.1	2e-42	88	83	-3/0	30644	30381	42	129	1	7	30668024	30681072	sister
M013N21_VU2.3_NODE_0010	Medtr7g080575.1	1e-16	47	43	-1/0	32734	32594	1	46	1	7	30668024	30681072	sister
M013N21_VU2.3_NODE_0010	Medtr7g080575.1	2e-15	45	38	-2/0	20925	20791	1296	1340	1	7	30668024	30681072	sister
M013N21_VU2.3_NODE_0010	Medtr7g080575.1	3e-15	45	37	-3/0	25025	24891	801	845	1	7	30668024	30681072	sister
M013N21_VU2.3_NODE_0010	Medtr7g080575.1	9e-14	33	24	-3/0	30104	30006	129	161	1	7	30668024	30681072	sister
M013N21_VU2.3_NODE_0010	Medtr7g080575.1	9e-14	20	19	-1/0	29899	29840	160	179	1	7	30668024	30681072	sister
M013N21_VU2.3_NODE_0017	Medtr7g080450.3	3e-26	63	49	3/0	96	284	125	187	1	7	30604961	30612710	lecithin:cholesterol
M013N21_VU2.3_NODE_0017	Medtr7g080450.3	2e-14	45	34	1/0	481	615	143	187	1	7	30604961	30612710	lecithin:cholesterol
H096J02_VU1.3_NODE_0003	Medtr5g027980.1	0	445	361	1/0	19282	20616	2	446	7	5	11695650	11697815	pentatricopeptide
H096J02_VU1.3_NODE_0003	Medtr5g027980.1	7e-12	272	68	1/0	19036	19833	21	253	7	5	11695650	11697815	pentatricopeptide
H096J02_VU1.3_NODE_0004	Medtr5g027920.2	2e-39	100	61	-1/0	2732	2445	358	456	7	5	11654846	11663213	dimerizations
H096J02_VU1.3_NODE_0004	Medtr5g027920.2	2e-39	38	29	-2/0	2368	2255	455	492	7	5	11654846	11663213	dimerizations
H096J02_VU1.3_NODE_0004	Medtr5g027920.2	2e-23	133	68	-1/0	5885	5505	189	321	7	5	11654846	11663213	dimerizations
H096J02_VU1.3_NODE_0004	Medtr5g027920.2	2e-23	33	16	-2/0	6067	5972	159	191	7	5	11654846	11663213	dimerizations
H096J02_VU1.3_NODE_0004	Medtr5g027920.2	2e-18	85	59	-1/0	1070	816	611	695	7	5	11654846	11663213	dimerizations
H096J02_VU1.3_NODE_0005	Medtr8g038700.1	7e-23	161	59	-1/0	4683	4207	7	167	7	8	14346247	14347826	hypothetical
H096J02_VU1.3_NODE_0006	Medtr5g027910.1	0	809	654	-3/0	3250	842	144	951	7	5	11649406	11653208	disease
H096J02_VU1.3_NODE_0006	Medtr5g027910.1	2e-44	145	101	-2/0	3968	3537	1	145	7	5	11649406	11653208	disease
H096J02_VU1.3_NODE_0007	Medtr2g435530.1	3e-14	115	45	-3/0	318	1	139	225	7	2	13723417	13729638	mono/di-acylglycerol
H096J02_VU1.3_NODE_0018	Medtr5g027790.1	5e-19	67	42	-1/0	222	25	87	149	7	5	11594098	11600373	secretory
H096J02_VU1.3_NODE_0019	Medtr5g027960.1	2e-17	44	38	-2/0	135	4	286	329	7	5	11674517	11679770	26S
H096J02_VU1.3_NODE_0020	Medtr5g027960.1	1e-22	44	42	1/0	1	132	343	386	7	5	11674517	11679770	26S
H096J02_VU1.3_NODE_0021	Medtr5g027960.1	4e-46	83	74	-1/0	284	36	117	199	7	5	11674517	11679770	26S
H096J02_VU1.3_NODE_0026	Medtr5g027480.1	3e-151	349	252	-1/0	2828	1791	1	349	7	5	11440044	11442936	acyl:CoA
H096J02_VU1.3_NODE_0026	Medtr5g027480.1	6e-28	64	55	-1/0	1382	1191	350	413	7	5	11440044	11442936	acyl:CoA
H096J02_VU1.3_NODE_0026	Medtr5g027480.1	4e-21	50	41	-1/0	293	144	413	462	7	5	11440044	11442936	acyl:CoA
H096J02_VU1.3_NODE_0028	Medtr5g027900.1	0	950	733	-1/0	8535	5710	1	940	7	5	11639694	11643367	disease
H096J02_VU1.3_NODE_0028	Medtr5g027900.1	7e-25	79	58	-2/0	10814	10578	1	79	7	5	11639694	11643367	disease
H096J02_VU1.3_NODE_0028	Medtr5g027900.1	7e-19	63	47	-2/0	10520	10332	153	215	7	5	11639694	11643367	disease
H096J02_VU1.3_NODE_0031	Medtr2g435530.1	2e-47	176	78	-1/0	1147	647	111	257	7	2	13723417	13729638	mono/di-acylglycerol
H096J02_VU1.3_NODE_0031	Medtr2g435530.1	2e-47	39	28	-2/0	573	457	253	291	7	2	13723417	13729638	mono/di-acylglycerol
H096J02_VU1.3_NODE_0031	Medtr2g435530.1	2e-47	46	31	-1/0	352	218	286	331	7	2	13723417	13729638	mono/di-acylglycerol
H096J02_VU1.3_NODE_0031	Medtr2g435530.1	5e-23	164	76	-1/0	7588	7124	111	251	7	2	13723417	13729638	mono/di-acylglycerol
H096J02_VU1.3_NODE_0031	Medtr2g435530.1	6e-11	74	39	-2/0	5913	5692	557	630	7	2	13723417	13729638	mono/di-acylglycerol
H096J02_VU1.3_NODE_0035	Medtr2g435530.1	7e-18	47	30	-3/0	5507	5370	286	332	7	2	13723417	13729638	mono/di-acylglycerol
H096J02_VU1.3_NODE_0035	Medtr2g435530.1	7e-18	39	28	-2/0	5694	5578	253	289	7	2	13723417	13729638	mono/di-acylglycerol
H096J02_VU1.3_NODE_0038	Medtr5g464480.1	7e-13	83	32	-1/0	783	535	1	83	7	5	26776643	26777215	hypothetical
H096J02_VU1.3_NODE_0048	Medtr3g093120.1	8e-19	223	68	1/0	166	714	166	386	7	3	42570339	42574091	SPFH
H096J02_VU1.3_NODE_0064	Medtr5g081480.1	5e-13	70	31	2/0	2	211	705	774	7	5	34895435	34898739	hypothetical
H096J02_VU1.3_NODE_0069	Medtr5g027960.1	2e-34	65	61	-1/0	280	86	227	291	7	5	11674517	11679770	26S
M016L18_VU2.3_NODE_0002	Medtr5g027480.1	5e-151	349	252	-3/0	11110	10073	1	349	7	5	11440044	11442936	acyl:CoA
M016L18_VU2.3_NODE_0002	Medtr5g027480.1	5e-151	349	252	-2/0	8471	7434	1	349	7	5	11440044	11442936	acyl:CoA
M016L18_VU2.3_NODE_0002	Medtr5g027480.1	8e-28	64	55	-3/0	9664	9473	350	413	7	5	11440044	11442936	acyl:CoA
M016L18_VU2.3_NODE_0002	Medtr5g027480.1	8e-28	64	55	-2/0	7025	6834	350	413	7	5	11440044	11442936	acyl:CoA
M016L18_VU2.3_NODE_0002	Medtr5g027480.1	6e-21	50	41	-2/0	5936	5787	413	462	7	5	11440044	11442936	acyl:CoA
M016L18_VU2.3_NODE_0004	Medtr6g045307.1	4e-180	472	275	-1/0	1417	2	55	477	7	6	16228160	16235075	IPP
M016L18_VU2.3_NODE_0005	Medtr5g027460.1	0	421	355	2/0	9848	11110	130	546	7	5	11424660	11429032	transmembrane
M016L18_VU2.3_NODE_0005	Medtr5g027460.1	7e-81	175	139	2/0	8612	9136	130	300	7	5	11424660	11429032	transmembrane
M016L18_VU2.3_NODE_0005	Medtr5g027460.1	1e-40	126	83	2/0	6749	7084	1	126	7	5	11424660	11429032	transmembrane
M016L18_VU2.3_NODE_0006	Medtr5g027440.1	4e-58	131	90	3/0	2652	3038	144	274	7	5	11404836	11407965	myb-like
M016L18_VU2.3_NODE_0006	Medtr5g027440.1	4e-58	96	39	1/0	2269	2556	97	144	7	5	11404836	11407965	myb-like
M016L18_VU2.3_NODE_0006	Medtr5g027440.1	1e-16	49	39	3/0	960	1100	1	49	7	5	11404836	11407965	myb-like
M016L18_VU2.3_NODE_0006	Medtr5g027440.1	1e-16	49	39	1/0	424	564	1	49	7	5	11404836	11407965	myb-like
M016L18_VU2.3_NODE_0017	Medtr6g045307.1	3e-169	470	272	2/0	30185	31594	55	475	7	6	16228160	16235075	IPP
M016L18_VU2.3_NODE_0017	Medtr6g045307.1	7e-73	208	124	1/0	31909	32529	483	690	7	6	16228160	16235075	IPP
M016L18_VU2.3_NODE_0017	Medtr6g045307.1	1e-72	208	124	2/0	32822	33442	483	690	7	6	16228160	16235075	IPP
M016L18_VU2.3_NODE_0018	Medtr5g027900.1	0	950	733	3/0	12966	15791	1	940	7	5	11639694	11643367	disease
M016L18_VU2.3_NODE_0018	Medtr5g027900.1	2e-25	79	58	1/0	10687	10923	1	79	7	5	11639694	11643367	disease
M016L18_VU2.3_NODE_0018	Medtr5g027900.1	2e-19	63	47	1/0	10981	11169	153	215	7	5	11639694	11643367	disease
M040H16_VU2.3_NODE_0001	Medtr5g027480.1	7e-152	349	252	-3/0	8471	7434	1	349	7	5	11440044	11442936	acyl:CoA
M040H16_VU2.3_NODE_0001	Medtr5g027480.1	2e-28	64	55	-3/0	7025	6834	350	413	7	5	11440044	11442936	acyl:CoA
M040H16_VU2.3_NODE_0001	Medtr5g027480.1	2e-21	50	41	-3/0	5936	5787	413	462	7	5	11440044	11442936	acyl:CoA
M040H16_VU2.3_NODE_0001	Medtr5g027480.1	2e-11	48	35	-3/0	4787	4644	510	555	7	5	11440044	11442936	acyl:CoA
M040H16_VU2.3_NODE_0002	Medtr3g086070.1	0	1128	583	-2/0	6286	2996	1	1090	7	3	38938490	38942202	disease
M040H16_VU2.3_NODE_0003	Medtr5g027460.1	0	421	355	3/0	8412	9674	130	546	7	5	11424660	11429032	transmembrane
M040H16_VU2.3_NODE_0003	Medtr5g027460.1	1e-40	126	83	3/0	6549	6884	1	126	7	5	11424660	11429032	transmembrane
M040H16_VU2.3_NODE_0008	Medtr3g023320.1	0	499	304	2/0	425	1921	1	485	7	3	7052282	7056226	disease
M040H16_VU2.3_NODE_0019	Medtr5g027030.1	5e-61	237	132	3/0	2496	3194	1	193	7	5	11196291	11199598	growth-regulating
M040H16_VU2.3_NODE_0019	Medtr5g027030.1	3e-27	136	91	1/0	5137	5535	192	324	7	5	11196291	11199598	growth-regulating
M040H16_VU2.3_NODE_0040	Medtr5g027210.1	7e-110	281	177	1/0	19267	20037	203	483	7	5	11292053	11293513	UDP-glucosyltransferase
M040H16_VU2.3_NODE_0040	Medtr5g027210.1	2e-47	165	101	1/0	18625	19095	1	164	7	5	11292053	11293513	UDP-glucosyltransferase

## Sheet: G. max
Cowpea BAC Node (Vu)	Soybean Gene Model (Gm)	E Value	Hit Length	Identities	Frames	Vu_Start	Vu_End	Gm_Start	Gm_End	Vu_Chr	Gm_Chr	Gm_Gene Model Start	Gm_Gene Model Stop	Description
H062E22_VU1.3_NODE_0001	Glyma.09G241400.1	6e-87	195	146	1/0	625	1209	128	293	1	9	46370634	46374320	GDSL-like
H062E22_VU1.3_NODE_0001	Glyma.09G241400.1	5e-85	193	144	3/0	18	596	128	291	1	9	46370634	46374320	GDSL-like
H062E22_VU1.3_NODE_0001	Glyma.09G241400.1	2e-40	114	76	3/0	1353	1694	262	366	1	9	46370634	46374320	GDSL-like
H062E22_VU1.3_NODE_0002	Glyma.18G256500.1	1e-101	318	229	1/0	841	1725	228	541	1	18	54251636	54255214	WRKY
H062E22_VU1.3_NODE_0002	Glyma.18G256500.1	4e-41	186	128	1/0	208	729	228	410	1	18	54251636	54255214	WRKY
H062E22_VU1.3_NODE_0003	Glyma.18G255000.3	2e-45	86	82	-2/0	6896	6639	692	777	1	18	54141955	54157515	Phosphoglycerate
H062E22_VU1.3_NODE_0003	Glyma.18G255000.3	2e-45	86	82	-3/0	4093	3836	692	777	1	18	54141955	54157515	Phosphoglycerate
H062E22_VU1.3_NODE_0004	Glyma.19G018900.1	5e-105	302	168	-3/0	46749	45895	1	302	1	19	1989188	1992263	Protein
H062E22_VU1.3_NODE_0004	Glyma.19G018900.1	1e-71	155	110	-3/0	50304	49840	1	155	1	19	1989188	1992263	Protein
H062E22_VU1.3_NODE_0005	Glyma.09G240300.3	2e-20	42	42	3/0	195	320	5	46	1	9	46274965	46278430	ATPase,
H062E22_VU1.3_NODE_0005	Glyma.09G240300.3	2e-20	42	42	3/0	381	506	5	46	1	9	46274965	46278430	ATPase,
H062E22_VU1.3_NODE_0006	Glyma.18G256800.1	2e-97	200	152	-3/0	743	144	192	391	1	18	54279622	54282540
H062E22_VU1.3_NODE_0006	Glyma.18G256800.1	2e-97	200	152	-1/0	2824	2225	192	391	1	18	54279622	54282540
H062E22_VU1.3_NODE_0006	Glyma.18G256800.1	5e-76	166	125	-1/0	1459	965	33	196	1	18	54279622	54282540
H062E22_VU1.3_NODE_0006	Glyma.18G256800.1	2e-75	163	125	-2/0	3540	3055	33	193	1	18	54279622	54282540
H062E22_VU1.3_NODE_0013	Glyma.06G225200.1	6e-17	27	26	2/0	152	232	150	176	1	6	30990650	30994490	Integrase-type
H062E22_VU1.3_NODE_0013	Glyma.06G225200.1	6e-17	18	18	1/0	7	60	133	150	1	6	30990650	30994490	Integrase-type
H062E22_VU1.3_NODE_0015	Glyma.09G240500.1	1e-37	78	69	2/0	2	235	71	148	1	9	46294891	46298058	Auxin
H062E22_VU1.3_NODE_0015	Glyma.09G240500.1	3e-22	58	46	1/0	220	393	115	172	1	9	46294891	46298058	Auxin
H062E22_VU1.3_NODE_0018	Glyma.09G240100.2	3e-42	68	64	2/0	26	229	174	241	1	9	46255725	46261475	Protein
H062E22_VU1.3_NODE_0023	Glyma.18G256500.1	8e-29	131	68	-3/0	909	517	110	191	1	18	54251636	54255214	WRKY
H062E22_VU1.3_NODE_0023	Glyma.18G256500.1	2e-20	39	39	-2/0	133	17	191	229	1	18	54251636	54255214	WRKY
H062E22_VU1.3_NODE_0026	Glyma.09G145600.1	9e-29	81	55	3/0	3	245	688	765	1	9	36166589	36169381	receptor
H062E22_VU1.3_NODE_0031	Glyma.18G255700.1	1e-40	68	66	2/0	2	205	209	276	1	18	54186906	54191559	voltage
M013N21_VU2.3_NODE_0001	Glyma.09G247400.3	9e-36	78	73	-1/0	19170	18937	174	251	1	9	46885778	46891379	RNA-binding
M013N21_VU2.3_NODE_0001	Glyma.09G247400.3	9e-36	78	73	-1/0	11943	11710	174	251	1	9	46885778	46891379	RNA-binding
M013N21_VU2.3_NODE_0001	Glyma.09G247400.3	3e-24	130	99	-3/0	21772	21407	1	129	1	9	46885778	46891379	RNA-binding
M013N21_VU2.3_NODE_0001	Glyma.09G247400.3	3e-24	130	99	-3/0	14545	14180	1	129	1	9	46885778	46891379	RNA-binding
M013N21_VU2.3_NODE_0001	Glyma.09G247400.3	1e-13	44	34	-1/0	18339	18220	270	313	1	9	46885778	46891379	RNA-binding
M013N21_VU2.3_NODE_0001	Glyma.09G247400.3	1e-13	44	34	-1/0	11112	10993	270	313	1	9	46885778	46891379	RNA-binding
M013N21_VU2.3_NODE_0004	Glyma.18G244600.1	1e-96	312	229	3/0	7176	8030	403	709	1	18	53236145	53240803	Integrase-type
M013N21_VU2.3_NODE_0004	Glyma.18G244600.1	1e-96	312	229	3/0	19542	20396	403	709	1	18	53236145	53240803	Integrase-type
M013N21_VU2.3_NODE_0004	Glyma.18G244600.1	5e-40	192	129	1/0	17014	17565	88	274	1	18	53236145	53240803	Integrase-type
M013N21_VU2.3_NODE_0004	Glyma.18G244600.1	4e-37	187	125	1/0	4663	5199	93	274	1	18	53236145	53240803	Integrase-type
M013N21_VU2.3_NODE_0004	Glyma.18G244600.1	8e-36	82	71	1/0	4111	4356	1	81	1	18	53236145	53240803	Integrase-type
M013N21_VU2.3_NODE_0004	Glyma.18G244600.1	2e-11	39	33	3/0	5775	5891	298	336	1	18	53236145	53240803	Integrase-type
M013N21_VU2.3_NODE_0004	Glyma.18G244600.1	2e-11	39	33	3/0	18141	18257	298	336	1	18	53236145	53240803	Integrase-type
M013N21_VU2.3_NODE_0005	Glyma.18G245200.1	2e-179	202	168	3/0	1341	1946	1	202	1	18	53297092	53306776	LETM1-like
M013N21_VU2.3_NODE_0005	Glyma.18G245200.1	2e-179	106	102	1/0	2014	2331	201	306	1	18	53297092	53306776	LETM1-like
M013N21_VU2.3_NODE_0005	Glyma.18G245200.1	2e-179	53	49	2/0	2420	2578	307	359	1	18	53297092	53306776	LETM1-like
M013N21_VU2.3_NODE_0005	Glyma.18G245200.1	2e-179	39	31	1/0	2662	2778	356	394	1	18	53297092	53306776	LETM1-like
M013N21_VU2.3_NODE_0005	Glyma.18G245200.1	4e-28	100	74	1/0	4897	5196	458	532	1	18	53297092	53306776	LETM1-like
M013N21_VU2.3_NODE_0005	Glyma.18G245200.1	4e-28	100	74	1/0	10150	10449	458	532	1	18	53297092	53306776	LETM1-like
M013N21_VU2.3_NODE_0005	Glyma.18G245200.1	1e-27	126	72	1/0	6721	7098	619	696	1	18	53297092	53306776	LETM1-like
M013N21_VU2.3_NODE_0005	Glyma.18G245200.1	1e-27	126	72	1/0	11974	12351	619	696	1	18	53297092	53306776	LETM1-like
M013N21_VU2.3_NODE_0005	Glyma.18G245200.1	7e-16	43	41	1/0	4240	4368	417	459	1	18	53297092	53306776	LETM1-like
M013N21_VU2.3_NODE_0005	Glyma.18G245200.1	7e-16	43	41	1/0	9493	9621	417	459	1	18	53297092	53306776	LETM1-like
M013N21_VU2.3_NODE_0005	Glyma.18G245200.1	5e-14	39	38	3/0	7638	7754	696	734	1	18	53297092	53306776	LETM1-like
M013N21_VU2.3_NODE_0005	Glyma.18G245200.1	5e-14	39	38	3/0	12891	13007	696	734	1	18	53297092	53306776	LETM1-like
M013N21_VU2.3_NODE_0005	Glyma.18G245200.1	3e-13	33	31	2/0	2864	2962	384	416	1	18	53297092	53306776	LETM1-like
M013N21_VU2.3_NODE_0006	Glyma.18G245700.1	5e-113	247	195	2/0	776	1513	1	227	1	18	53338147	53339741
M013N21_VU2.3_NODE_0006	Glyma.18G245700.1	2e-88	248	179	2/0	1514	2251	99	301	1	18	53338147	53339741
M013N21_VU2.3_NODE_0008	Glyma.18G244700.1	0	529	437	1/0	6862	8448	179	704	1	18	53246998	53251392	Calcineurin-like
M013N21_VU2.3_NODE_0008	Glyma.18G244700.1	0	529	437	3/0	18156	19742	179	704	1	18	53246998	53251392	Calcineurin-like
M013N21_VU2.3_NODE_0008	Glyma.18G244700.1	3e-33	81	69	1/0	6238	6480	102	182	1	18	53246998	53251392	Calcineurin-like
M013N21_VU2.3_NODE_0008	Glyma.18G244700.1	3e-33	81	69	3/0	17532	17774	102	182	1	18	53246998	53251392	Calcineurin-like
M013N21_VU2.3_NODE_0008	Glyma.18G244700.1	1e-32	101	75	3/0	5388	5666	1	101	1	18	53246998	53251392	Calcineurin-like
M013N21_VU2.3_NODE_0008	Glyma.18G244700.1	1e-32	101	75	2/0	16682	16960	1	101	1	18	53246998	53251392	Calcineurin-like
M013N21_VU2.3_NODE_0008	Glyma.18G244700.1	3e-11	38	33	1/0	8626	8739	705	742	1	18	53246998	53251392	Calcineurin-like
M013N21_VU2.3_NODE_0008	Glyma.18G244700.1	3e-11	38	33	3/0	19920	20033	705	742	1	18	53246998	53251392	Calcineurin-like
M013N21_VU2.3_NODE_0010	Glyma.09G247600.1	3e-155	378	274	-2/0	24222	23089	772	1128	1	9	46905635	46921146	sister
M013N21_VU2.3_NODE_0010	Glyma.09G247600.1	7e-130	329	232	-1/0	29038	28076	208	529	1	9	46905635	46921146	sister
M013N21_VU2.3_NODE_0010	Glyma.09G247600.1	4e-81	251	174	-3/0	26489	25743	513	728	1	9	46905635	46921146	sister
M013N21_VU2.3_NODE_0010	Glyma.09G247600.1	5e-44	99	88	-3/0	30644	30348	42	137	1	9	46905635	46921146	sister
M013N21_VU2.3_NODE_0010	Glyma.09G247600.1	6e-18	45	44	-2/0	20925	20791	1172	1216	1	9	46905635	46921146	sister
M013N21_VU2.3_NODE_0010	Glyma.09G247600.1	1e-16	45	41	-1/0	32734	32600	1	45	1	9	46905635	46921146	sister
M013N21_VU2.3_NODE_0010	Glyma.09G247600.1	5e-16	33	28	-3/0	30104	30006	129	161	1	9	46905635	46921146	sister
M013N21_VU2.3_NODE_0010	Glyma.09G247600.1	5e-16	20	19	-1/0	29899	29840	160	179	1	9	46905635	46921146	sister
M013N21_VU2.3_NODE_0010	Glyma.09G247600.1	6e-16	45	39	-3/0	25025	24891	727	771	1	9	46905635	46921146	sister
M013N21_VU2.3_NODE_0017	Glyma.18G244500.1	6e-31	63	57	3/0	96	284	239	301	1	18	53223323	53229990	lecithin:cholesterol
M013N21_VU2.3_NODE_0017	Glyma.18G244500.1	1e-19	45	42	1/0	481	615	257	301	1	18	53223323	53229990	lecithin:cholesterol
H096J02_VU1.3_NODE_0003	Glyma.01G011300.1	0	605	532	1/0	18802	20616	1	605	7	1	1084424	1087061	Tetratricopeptide
H096J02_VU1.3_NODE_0004	Glyma.09G210300.1	8e-52	91	74	-1/0	2717	2445	366	456	7	9	43440140	43447326	protein
H096J02_VU1.3_NODE_0004	Glyma.09G210300.1	8e-52	38	33	-2/0	2368	2255	455	492	7	9	43440140	43447326	protein
H096J02_VU1.3_NODE_0004	Glyma.09G210300.1	1e-44	124	96	-1/0	5885	5523	194	317	7	9	43440140	43447326	protein
H096J02_VU1.3_NODE_0004	Glyma.09G210300.1	1e-44	47	23	-2/0	6097	5972	150	196	7	9	43440140	43447326	protein
H096J02_VU1.3_NODE_0004	Glyma.09G210300.1	3e-28	87	72	-1/0	1070	810	610	696	7	9	43440140	43447326	protein
H096J02_VU1.3_NODE_0004	Glyma.09G210300.1	7e-16	66	57	-1/0	1625	1428	545	610	7	9	43440140	43447326	protein
H096J02_VU1.3_NODE_0004	Glyma.09G210300.1	2e-14	63	40	-3/0	2154	1966	481	543	7	9	43440140	43447326	protein
H096J02_VU1.3_NODE_0005	Glyma.19G067000.1	6e-15	108	42	-1/0	4683	4366	7	114	7	19	18467640	18470144
H096J02_VU1.3_NODE_0006	Glyma.01G010700.1	0	804	716	-3/0	3250	842	143	946	7	1	1029283	1033685	NB-ARC
H096J02_VU1.3_NODE_0006	Glyma.01G010700.1	4e-51	144	119	-2/0	3968	3537	1	144	7	1	1029283	1033685	NB-ARC
H096J02_VU1.3_NODE_0007	Glyma.09G209400.2	2e-31	112	64	-3/0	333	1	96	179	7	9	43377152	43380635	Mono-/di-acylglycerol
H096J02_VU1.3_NODE_0018	Glyma.09G210800.1	5e-19	67	42	-1/0	222	25	89	151	7	9	43476243	43482337	SCAMP
H096J02_VU1.3_NODE_0019	Glyma.09G210000.2	2e-17	44	38	-2/0	135	4	256	299	7	9	43422744	43428344	Proteasome
H096J02_VU1.3_NODE_0020	Glyma.01G011100.1	2e-23	44	44	1/0	1	132	343	386	7	1	1057125	1061925	Proteasome
H096J02_VU1.3_NODE_0021	Glyma.01G011100.1	5e-47	83	76	-1/0	284	36	117	199	7	1	1057125	1061925	Proteasome
H096J02_VU1.3_NODE_0026	Glyma.01G010000.1	0	347	304	-1/0	2828	1791	1	347	7	1	973266	978674	AMP-dependent
H096J02_VU1.3_NODE_0026	Glyma.01G010000.1	2e-31	64	63	-1/0	1382	1191	348	411	7	1	973266	978674	AMP-dependent
H096J02_VU1.3_NODE_0026	Glyma.01G010000.1	1e-21	52	44	-1/0	296	141	410	461	7	1	973266	978674	AMP-dependent
H096J02_VU1.3_NODE_0028	Glyma.01G010500.1	0	942	830	-1/0	8535	5710	1	934	7	1	1018533	1021955	NB-ARC
H096J02_VU1.3_NODE_0028	Glyma.01G010500.1	4e-33	210	103	-2/0	10814	10332	1	210	7	1	1018533	1021955	NB-ARC
H096J02_VU1.3_NODE_0031	Glyma.09G209400.1	1e-88	178	101	-1/0	1177	647	62	211	7	9	43377152	43380635	Mono-/di-acylglycerol
H096J02_VU1.3_NODE_0031	Glyma.09G209400.1	1e-88	40	35	-1/0	340	221	245	284	7	9	43377152	43380635	Mono-/di-acylglycerol
H096J02_VU1.3_NODE_0031	Glyma.09G209400.1	1e-88	40	33	-2/0	576	457	206	245	7	9	43377152	43380635	Mono-/di-acylglycerol
H096J02_VU1.3_NODE_0031	Glyma.09G209400.1	1e-88	49	28	-3/0	1421	1278	11	59	7	9	43377152	43380635	Mono-/di-acylglycerol
H096J02_VU1.3_NODE_0031	Glyma.09G209400.1	6e-63	263	132	-1/0	7909	7124	1	205	7	9	43377152	43380635	Mono-/di-acylglycerol
H096J02_VU1.3_NODE_0031	Glyma.09G209400.1	2e-20	40	32	-1/0	6892	6773	206	245	7	9	43377152	43380635	Mono-/di-acylglycerol
H096J02_VU1.3_NODE_0031	Glyma.09G209400.1	2e-20	51	34	-3/0	7112	6963	161	211	7	9	43377152	43380635	Mono-/di-acylglycerol
H096J02_VU1.3_NODE_0031	Glyma.09G209400.1	1e-13	46	36	-2/0	6615	6478	245	290	7	9	43377152	43380635	Mono-/di-acylglycerol
H096J02_VU1.3_NODE_0035	Glyma.09G209400.2	2e-40	149	81	-2/0	582	136	11	128	7	9	43377152	43380635	Mono-/di-acylglycerol
H096J02_VU1.3_NODE_0035	Glyma.09G209400.2	2e-40	22	16	-1/0	67	2	125	146	7	9	43377152	43380635	Mono-/di-acylglycerol
H096J02_VU1.3_NODE_0047	Glyma.08G160600.1	2e-11	66	29	-2/0	660	463	33	98	7	8	12431713	12432084
H096J02_VU1.3_NODE_0048	Glyma.06G165300.1	1e-28	153	59	1/0	265	723	252	404	7	6	13703439	13712630	dual
H096J02_VU1.3_NODE_0052	Glyma.09G209400.1	1e-13	102	41	1/0	4	300	17	87	7	9	43377152	43380635	Mono-/di-acylglycerol
H096J02_VU1.3_NODE_0069	Glyma.09G210000.2	2e-36	65	64	-1/0	280	86	197	261	7	9	43422744	43428344	Proteasome
M016L18_VU2.3_NODE_0002	Glyma.01G010000.1	0	347	304	-3/0	11110	10073	1	347	7	1	973266	978674	AMP-dependent
M016L18_VU2.3_NODE_0002	Glyma.01G010000.1	0	347	304	-2/0	8471	7434	1	347	7	1	973266	978674	AMP-dependent
M016L18_VU2.3_NODE_0002	Glyma.01G010000.1	2e-31	64	63	-3/0	9664	9473	348	411	7	1	973266	978674	AMP-dependent
M016L18_VU2.3_NODE_0002	Glyma.01G010000.1	2e-31	64	63	-2/0	7025	6834	348	411	7	1	973266	978674	AMP-dependent
M016L18_VU2.3_NODE_0002	Glyma.01G010000.1	2e-21	52	44	-2/0	5939	5784	410	461	7	1	973266	978674	AMP-dependent
M016L18_VU2.3_NODE_0004	Glyma.18G084500.1	5e-21	159	54	-1/0	1849	1385	1092	1249	7	18	8334679	8342374
M016L18_VU2.3_NODE_0005	Glyma.01G009700.1	0	437	407	2/0	9818	11110	101	537	7	1	952611	956924
M016L18_VU2.3_NODE_0005	Glyma.01G009700.1	2e-94	191	171	2/0	8582	9136	101	291	7	1	952611	956924
M016L18_VU2.3_NODE_0005	Glyma.01G009700.1	3e-45	114	94	2/0	6749	7084	1	113	7	1	952611	956924
M016L18_VU2.3_NODE_0006	Glyma.01G009600.1	3e-66	130	112	3/0	2652	3038	140	269	7	1	937652	940822	Homeodomain-like
M016L18_VU2.3_NODE_0006	Glyma.01G009600.1	4e-19	43	40	3/0	972	1100	3	45	7	1	937652	940822	Homeodomain-like
M016L18_VU2.3_NODE_0006	Glyma.01G009600.1	4e-19	43	40	1/0	436	564	3	45	7	1	937652	940822	Homeodomain-like
M016L18_VU2.3_NODE_0017	Glyma.01G010200.1	5e-92	220	164	1/0	20218	20874	4	212	7	1	993024	997480	phosphoribulokinase
M016L18_VU2.3_NODE_0017	Glyma.01G010200.1	4e-65	85	78	3/0	22200	22454	242	326	7	1	993024	997480	phosphoribulokinase
M016L18_VU2.3_NODE_0017	Glyma.01G010200.1	4e-65	91	57	1/0	21817	22089	188	247	7	1	993024	997480	phosphoribulokinase
M016L18_VU2.3_NODE_0017	Glyma.01G010200.1	4e-34	71	68	3/0	22968	23180	324	394	7	1	993024	997480	phosphoribulokinase
M016L18_VU2.3_NODE_0018	Glyma.01G010500.1	0	942	830	3/0	12966	15791	1	934	7	1	1018533	1021955	NB-ARC
M016L18_VU2.3_NODE_0018	Glyma.01G010500.1	1e-33	210	103	1/0	10687	11169	1	210	7	1	1018533	1021955	NB-ARC
M016L18_VU2.3_NODE_0022	Glyma.17G083900.1	1e-17	57	37	-2/0	717	550	58	113	7	17	6502809	6503552
M016L18_VU2.3_NODE_0022	Glyma.17G083900.1	1e-17	23	15	-1/0	439	371	122	144	7	17	6502809	6503552
M016L18_VU2.3_NODE_0022	Glyma.17G083900.1	7e-15	110	43	-2/0	363	37	123	211	7	17	6502809	6503552
M040H16_VU2.3_NODE_0001	Glyma.01G010000.1	0	347	304	-3/0	8471	7434	1	347	7	1	973266	978674	AMP-dependent
M040H16_VU2.3_NODE_0001	Glyma.01G010000.1	7e-32	64	63	-3/0	7025	6834	348	411	7	1	973266	978674	AMP-dependent
M040H16_VU2.3_NODE_0001	Glyma.01G010000.1	5e-22	52	44	-3/0	5939	5784	410	461	7	1	973266	978674	AMP-dependent
M040H16_VU2.3_NODE_0001	Glyma.01G010000.1	6e-11	45	32	-1/0	5197	5063	483	527	7	1	973266	978674	AMP-dependent
M040H16_VU2.3_NODE_0002	Glyma.09G020700.1	0	1000	420	-2/0	6286	3341	1	974	7	9	1629727	1635164	NB-ARC
M040H16_VU2.3_NODE_0002	Glyma.09G020700.1	8e-17	371	107	-2/0	3973	2996	635	997	7	9	1629727	1635164	NB-ARC
M040H16_VU2.3_NODE_0003	Glyma.01G009700.1	0	437	407	3/0	8382	9674	101	537	7	1	952611	956924
M040H16_VU2.3_NODE_0003	Glyma.01G009700.1	2e-45	114	94	3/0	6549	6884	1	113	7	1	952611	956924
M040H16_VU2.3_NODE_0008	Glyma.01G065800.1	3e-168	507	259	2/0	425	1921	1	495	7	1	10135311	10140529	NB-ARC
M040H16_VU2.3_NODE_0019	Glyma.01G148600.1	5e-80	238	154	3/0	2496	3194	1	204	7	1	48570619	48574571	growth-regulating
M040H16_VU2.3_NODE_0019	Glyma.01G148600.1	5e-47	133	119	1/0	5137	5532	203	335	7	1	48570619	48574571	growth-regulating
M040H16_VU2.3_NODE_0028	Glyma.08G160600.1	2e-13	107	35	-3/0	402	85	11	117	7	8	12431713	12432084
M040H16_VU2.3_NODE_0040	Glyma.09G211600.1	1e-79	198	133	1/0	12979	13572	108	260	7	9	43566540	43568165	pinoresinol
M040H16_VU2.3_NODE_0040	Glyma.09G211600.1	7e-58	110	104	1/0	12286	12615	1	110	7	9	43566540	43568165	pinoresinol
M040H16_VU2.3_NODE_0040	Glyma.09G211600.1	3e-44	110	81	-1/0	7012	6683	1	110	7	9	43566540	43568165	pinoresinol
M040H16_VU2.3_NODE_0040	Glyma.09G211600.1	4e-40	79	52	-2/0	5499	5266	181	259	7	9	43566540	43568165	pinoresinol
M040H16_VU2.3_NODE_0040	Glyma.09G211600.1	4e-40	60	33	-3/0	5195	5016	253	312	7	9	43566540	43568165	pinoresinol
M040H16_VU2.3_NODE_0040	Glyma.09G211600.1	2e-31	81	61	-3/0	5867	5625	111	191	7	9	43566540	43568165	pinoresinol
M040H16_VU2.3_NODE_0040	Glyma.09G211600.1	1e-22	60	47	2/0	13754	13933	253	312	7	9	43566540	43568165	pinoresinol

## Sheet: P. vulgaris
Cowpea BAC Node (Vu)	Common Bean Gene Model (Pv)	E Value	Hit Length	Identities	Frames	Vu_Start	Vu_End	Pv_Start	Pv_End	Vu_Chr	Pv_Chr	Pv_Gene Model Start	Pv_Gene Model Stop	Description
H062E22_VU1.3_NODE_0001	Phvul.008G044500.1	2e-94	195	154	1/0	625	1209	127	292	1	8	3852572	3855043	GDSL-like
H062E22_VU1.3_NODE_0001	Phvul.008G044500.1	6e-93	193	152	3/0	18	596	127	290	1	8	3852572	3855043	GDSL-like
H062E22_VU1.3_NODE_0001	Phvul.008G044500.1	4e-38	74	64	3/0	1473	1694	292	365	1	8	3852572	3855043	GDSL-like
H062E22_VU1.3_NODE_0002	Phvul.008G043000.1	1e-125	314	261	1/0	841	1725	227	539	1	8	3709079	3711997	WRKY
H062E22_VU1.3_NODE_0002	Phvul.008G043000.1	1e-60	182	152	1/0	208	726	227	408	1	8	3709079	3711997	WRKY
H062E22_VU1.3_NODE_0003	Phvul.008G044100.1	3e-43	86	79	-2/0	6896	6639	974	1059	1	8	3798047	3820579	Phosphoglycerate
H062E22_VU1.3_NODE_0003	Phvul.008G044100.1	3e-43	86	79	-3/0	4093	3836	974	1059	1	8	3798047	3820579	Phosphoglycerate
H062E22_VU1.3_NODE_0004	Phvul.008G044200.2	2e-130	292	219	-3/0	46749	45886	1	289	1	8	3832840	3835073	Protein
H062E22_VU1.3_NODE_0004	Phvul.008G044200.2	1e-83	160	131	-3/0	50304	49825	1	160	1	8	3832840	3835073	Protein
H062E22_VU1.3_NODE_0005	Phvul.008G043300.1	8e-21	42	42	3/0	195	320	61	102	1	8	3731712	3736723	ATPase,
H062E22_VU1.3_NODE_0005	Phvul.008G043300.1	8e-21	42	42	3/0	381	506	61	102	1	8	3731712	3736723	ATPase,
H062E22_VU1.3_NODE_0006	Phvul.008G042900.1	3e-123	201	186	-3/0	746	144	197	397	1	8	3703468	3706959
H062E22_VU1.3_NODE_0006	Phvul.008G042900.1	3e-123	201	186	-1/0	2827	2225	197	397	1	8	3703468	3706959
H062E22_VU1.3_NODE_0006	Phvul.008G042900.1	5e-96	165	152	-1/0	1462	968	39	203	1	8	3703468	3706959
H062E22_VU1.3_NODE_0006	Phvul.008G042900.1	2e-95	165	152	-2/0	3543	3049	39	203	1	8	3703468	3706959
H062E22_VU1.3_NODE_0013	Phvul.008G043500.1	4e-17	27	27	2/0	152	232	181	207	1	8	3742495	3745281	Integrase-type
H062E22_VU1.3_NODE_0013	Phvul.008G043500.1	4e-17	18	18	1/0	7	60	164	181	1	8	3742495	3745281	Integrase-type
H062E22_VU1.3_NODE_0015	Phvul.008G043700.1	1e-39	78	72	2/0	2	235	71	148	1	8	3764573	3768050	Auxin
H062E22_VU1.3_NODE_0015	Phvul.008G043700.1	2e-27	61	52	1/0	220	402	115	175	1	8	3764573	3768050	Auxin
H062E22_VU1.3_NODE_0018	Phvul.008G043100.1	7e-43	68	62	2/0	26	229	166	233	1	8	3717038	3721195	Protein
H062E22_VU1.3_NODE_0023	Phvul.008G043000.1	1e-34	131	76	-3/0	909	517	106	190	1	8	3709079	3711997	WRKY
H062E22_VU1.3_NODE_0023	Phvul.008G043000.1	1e-20	39	39	-2/0	133	17	190	228	1	8	3709079	3711997	WRKY
H062E22_VU1.3_NODE_0026	Phvul.008G043400.1	2e-40	81	69	3/0	3	245	684	764	1	8	3737436	3740252	receptor
H062E22_VU1.3_NODE_0031	Phvul.008G043800.1	2e-40	68	66	2/0	2	205	209	276	1	8	3775439	3779229	voltage
M013N21_VU2.3_NODE_0001	Phvul.008G051300.1	5e-37	78	75	-1/0	19170	18937	167	244	1	8	4523690	4530140	RNA-binding
M013N21_VU2.3_NODE_0001	Phvul.008G051300.1	5e-37	78	75	-1/0	11943	11710	167	244	1	8	4523690	4530140	RNA-binding
M013N21_VU2.3_NODE_0001	Phvul.008G051300.1	6e-34	122	112	-3/0	21772	21407	1	122	1	8	4523690	4530140	RNA-binding
M013N21_VU2.3_NODE_0001	Phvul.008G051300.1	6e-34	122	112	-3/0	14545	14180	1	122	1	8	4523690	4530140	RNA-binding
M013N21_VU2.3_NODE_0001	Phvul.008G051300.1	5e-16	57	42	-2/0	18173	18018	276	332	1	8	4523690	4530140	RNA-binding
M013N21_VU2.3_NODE_0001	Phvul.008G051300.1	5e-16	57	42	-2/0	10946	10791	276	332	1	8	4523690	4530140	RNA-binding
M013N21_VU2.3_NODE_0001	Phvul.008G051300.1	4e-13	37	32	-1/0	18339	18232	263	299	1	8	4523690	4530140	RNA-binding
M013N21_VU2.3_NODE_0001	Phvul.008G051300.1	4e-13	37	32	-1/0	11112	11005	263	299	1	8	4523690	4530140	RNA-binding
M013N21_VU2.3_NODE_0004	Phvul.008G052000.1	4e-111	311	230	3/0	7176	8030	386	689	1	8	4601738	4606123	Integrase-type
M013N21_VU2.3_NODE_0004	Phvul.008G052000.1	4e-111	311	230	3/0	19542	20396	386	689	1	8	4601738	4606123	Integrase-type
M013N21_VU2.3_NODE_0004	Phvul.008G052000.1	2e-45	192	136	1/0	17014	17589	88	267	1	8	4601738	4606123	Integrase-type
M013N21_VU2.3_NODE_0004	Phvul.008G052000.1	1e-42	187	132	1/0	4663	5223	93	267	1	8	4601738	4606123	Integrase-type
M013N21_VU2.3_NODE_0004	Phvul.008G052000.1	6e-36	82	70	1/0	4111	4356	1	81	1	8	4601738	4606123	Integrase-type
M013N21_VU2.3_NODE_0004	Phvul.008G052000.1	4e-11	32	31	3/0	5796	5891	288	319	1	8	4601738	4606123	Integrase-type
M013N21_VU2.3_NODE_0004	Phvul.008G052000.1	4e-11	32	31	3/0	18162	18257	288	319	1	8	4601738	4606123	Integrase-type
M013N21_VU2.3_NODE_0005	Phvul.008G051400.1	0	202	184	3/0	1341	1946	1	202	1	8	4534650	4543336	LETM1-like
M013N21_VU2.3_NODE_0005	Phvul.008G051400.1	0	106	102	1/0	2014	2331	201	306	1	8	4534650	4543336	LETM1-like
M013N21_VU2.3_NODE_0005	Phvul.008G051400.1	0	53	49	2/0	2420	2578	307	359	1	8	4534650	4543336	LETM1-like
M013N21_VU2.3_NODE_0005	Phvul.008G051400.1	0	39	31	1/0	2662	2778	356	394	1	8	4534650	4543336	LETM1-like
M013N21_VU2.3_NODE_0005	Phvul.008G051400.1	2e-31	126	77	1/0	6721	7098	618	695	1	8	4534650	4543336	LETM1-like
M013N21_VU2.3_NODE_0005	Phvul.008G051400.1	2e-31	126	77	1/0	11974	12351	618	695	1	8	4534650	4543336	LETM1-like
M013N21_VU2.3_NODE_0005	Phvul.008G051400.1	2e-29	101	75	1/0	4897	5199	458	533	1	8	4534650	4543336	LETM1-like
M013N21_VU2.3_NODE_0005	Phvul.008G051400.1	2e-29	101	75	1/0	10150	10452	458	533	1	8	4534650	4543336	LETM1-like
M013N21_VU2.3_NODE_0005	Phvul.008G051400.1	2e-16	43	41	1/0	4240	4368	417	459	1	8	4534650	4543336	LETM1-like
M013N21_VU2.3_NODE_0005	Phvul.008G051400.1	2e-16	43	41	1/0	9493	9621	417	459	1	8	4534650	4543336	LETM1-like
M013N21_VU2.3_NODE_0005	Phvul.008G051400.1	8e-15	39	38	3/0	7638	7754	695	733	1	8	4534650	4543336	LETM1-like
M013N21_VU2.3_NODE_0005	Phvul.008G051400.1	8e-15	39	38	3/0	12891	13007	695	733	1	8	4534650	4543336	LETM1-like
M013N21_VU2.3_NODE_0005	Phvul.008G051400.1	5e-14	33	31	2/0	2864	2962	384	416	1	8	4534650	4543336	LETM1-like
M013N21_VU2.3_NODE_0006	Phvul.008G051200.1	7e-115	246	210	2/0	776	1513	1	242	1	8	4513977	4514924
M013N21_VU2.3_NODE_0006	Phvul.008G051200.1	2e-82	162	149	2/0	1514	1999	115	276	1	8	4513977	4514924
M013N21_VU2.3_NODE_0008	Phvul.008G051900.1	0	529	482	1/0	6862	8448	170	698	1	8	4585791	4589756	Calcineurin-like
M013N21_VU2.3_NODE_0008	Phvul.008G051900.1	0	529	482	3/0	18156	19742	170	698	1	8	4585791	4589756	Calcineurin-like
M013N21_VU2.3_NODE_0008	Phvul.008G051900.1	1e-37	81	75	1/0	6238	6480	93	173	1	8	4585791	4589756	Calcineurin-like
M013N21_VU2.3_NODE_0008	Phvul.008G051900.1	1e-37	81	75	3/0	17532	17774	93	173	1	8	4585791	4589756	Calcineurin-like
M013N21_VU2.3_NODE_0008	Phvul.008G051900.1	2e-37	93	82	3/0	5388	5666	1	92	1	8	4585791	4589756	Calcineurin-like
M013N21_VU2.3_NODE_0008	Phvul.008G051900.1	2e-37	93	82	2/0	16682	16960	1	92	1	8	4585791	4589756	Calcineurin-like
M013N21_VU2.3_NODE_0008	Phvul.008G051900.1	2e-13	39	36	1/0	8626	8742	699	737	1	8	4585791	4589756	Calcineurin-like
M013N21_VU2.3_NODE_0008	Phvul.008G051900.1	2e-13	39	36	3/0	19920	20036	699	737	1	8	4585791	4589756	Calcineurin-like
M013N21_VU2.3_NODE_0010	Phvul.008G051500.1	0	378	325	-2/0	24222	23089	769	1145	1	8	4548450	4563564	sister
M013N21_VU2.3_NODE_0010	Phvul.008G051500.1	6e-159	322	268	-1/0	29038	28076	208	527	1	8	4548450	4563564	sister
M013N21_VU2.3_NODE_0010	Phvul.008G051500.1	2e-88	249	178	-3/0	26489	25743	511	725	1	8	4548450	4563564	sister
M013N21_VU2.3_NODE_0010	Phvul.008G051500.1	3e-45	99	91	-3/0	30644	30348	42	137	1	8	4548450	4563564	sister
M013N21_VU2.3_NODE_0010	Phvul.008G051500.1	3e-18	45	42	-3/0	25025	24891	724	768	1	8	4548450	4563564	sister
M013N21_VU2.3_NODE_0010	Phvul.008G051500.1	2e-17	33	31	-3/0	30104	30006	129	161	1	8	4548450	4563564	sister
M013N21_VU2.3_NODE_0010	Phvul.008G051500.1	2e-17	20	19	-1/0	29899	29840	160	179	1	8	4548450	4563564	sister
M013N21_VU2.3_NODE_0010	Phvul.008G051500.1	3e-17	45	41	-1/0	32734	32600	1	45	1	8	4548450	4563564	sister
M013N21_VU2.3_NODE_0010	Phvul.008G051500.1	1e-16	45	42	-2/0	20925	20791	1192	1236	1	8	4548450	4563564	sister
M013N21_VU2.3_NODE_0017	Phvul.008G052100.1	1e-31	63	57	3/0	96	284	239	301	1	8	4615185	4624365	lecithin:cholesterol
M013N21_VU2.3_NODE_0017	Phvul.008G052100.1	2e-19	45	40	1/0	481	615	257	301	1	8	4615185	4624365	lecithin:cholesterol
H096J02_VU1.3_NODE_0003	Phvul.002G134100.1	0	605	573	1/0	18802	20616	1	605	7	2	26484355	26486634	Tetratricopeptide
H096J02_VU1.3_NODE_0004	Phvul.002G133700.1	8e-59	91	85	-1/0	2717	2445	356	446	7	2	26453222	26460546	protein
H096J02_VU1.3_NODE_0004	Phvul.002G133700.1	8e-59	38	34	-2/0	2368	2255	445	482	7	2	26453222	26460546	protein
H096J02_VU1.3_NODE_0004	Phvul.002G133700.1	2e-54	121	100	-1/0	5885	5523	187	307	7	2	26453222	26460546	protein
H096J02_VU1.3_NODE_0004	Phvul.002G133700.1	2e-54	30	24	-2/0	6058	5972	160	189	7	2	26453222	26460546	protein
H096J02_VU1.3_NODE_0004	Phvul.002G133700.1	7e-31	88	77	-1/0	1070	807	600	687	7	2	26453222	26460546	protein
H096J02_VU1.3_NODE_0004	Phvul.002G133700.1	4e-30	111	75	-2/0	7861	7529	5	105	7	2	26453222	26460546	protein
H096J02_VU1.3_NODE_0004	Phvul.002G133700.1	2e-19	63	46	-3/0	2154	1966	471	533	7	2	26453222	26460546	protein
H096J02_VU1.3_NODE_0004	Phvul.002G133700.1	7e-18	67	61	-1/0	1628	1428	534	600	7	2	26453222	26460546	protein
H096J02_VU1.3_NODE_0006	Phvul.002G133600.1	0	803	760	-3/0	3250	842	143	945	7	2	26447784	26451915	NB-ARC
H096J02_VU1.3_NODE_0006	Phvul.002G133600.1	2e-58	144	131	-2/0	3968	3537	1	144	7	2	26447784	26451915	NB-ARC
H096J02_VU1.3_NODE_0007	Phvul.008G243700.1	5e-29	119	65	-3/0	330	1	97	186	7	8	55760799	55763276	Mono-/di-acylglycerol
H096J02_VU1.3_NODE_0018	Phvul.002G133200.1	6e-19	67	41	-1/0	222	25	82	144	7	2	26405689	26413669	SCAMP
H096J02_VU1.3_NODE_0019	Phvul.002G134000.1	1e-17	44	38	-2/0	135	4	286	329	7	2	26476938	26482507	Proteasome
H096J02_VU1.3_NODE_0020	Phvul.004G155700.1	5e-24	44	44	1/0	1	132	343	386	7	4	43767697	43774939	Proteasome
H096J02_VU1.3_NODE_0021	Phvul.004G155700.1	3e-51	83	81	-1/0	284	36	117	199	7	4	43767697	43774939	Proteasome
H096J02_VU1.3_NODE_0026	Phvul.002G132900.1	0	346	324	-1/0	2828	1791	1	346	7	2	26370753	26375655	AMP-dependent
H096J02_VU1.3_NODE_0026	Phvul.002G132900.1	1e-32	81	68	-1/0	1430	1191	332	410	7	2	26370753	26375655	AMP-dependent
H096J02_VU1.3_NODE_0026	Phvul.002G132900.1	8e-24	52	47	-1/0	296	141	409	460	7	2	26370753	26375655	AMP-dependent
H096J02_VU1.3_NODE_0028	Phvul.002G133400.1	0	942	886	-1/0	8535	5710	1	941	7	2	26437427	26440702	NB-ARC
H096J02_VU1.3_NODE_0028	Phvul.002G133400.1	7e-31	87	70	-2/0	10814	10554	1	87	7	2	26437427	26440702	NB-ARC
H096J02_VU1.3_NODE_0028	Phvul.002G133400.1	8e-20	63	48	-2/0	10520	10332	156	218	7	2	26437427	26440702	NB-ARC
H096J02_VU1.3_NODE_0031	Phvul.008G243700.1	6e-101	186	114	-1/0	1177	647	62	218	7	8	55760799	55763276	Mono-/di-acylglycerol
H096J02_VU1.3_NODE_0031	Phvul.008G243700.1	6e-101	40	38	-1/0	340	221	252	291	7	8	55760799	55763276	Mono-/di-acylglycerol
H096J02_VU1.3_NODE_0031	Phvul.008G243700.1	6e-101	40	35	-2/0	576	457	213	252	7	8	55760799	55763276	Mono-/di-acylglycerol
H096J02_VU1.3_NODE_0031	Phvul.008G243700.1	6e-101	49	38	-3/0	1421	1278	11	59	7	8	55760799	55763276	Mono-/di-acylglycerol
H096J02_VU1.3_NODE_0031	Phvul.008G243700.1	5e-79	271	159	-1/0	7909	7124	1	212	7	8	55760799	55763276	Mono-/di-acylglycerol
H096J02_VU1.3_NODE_0031	Phvul.008G243700.1	8e-41	162	105	-2/0	6162	5692	340	501	7	8	55760799	55763276	Mono-/di-acylglycerol
H096J02_VU1.3_NODE_0031	Phvul.008G243700.1	5e-27	40	39	-2/0	6615	6496	252	291	7	8	55760799	55763276	Mono-/di-acylglycerol
H096J02_VU1.3_NODE_0031	Phvul.008G243700.1	5e-27	34	28	-3/0	6434	6333	291	324	7	8	55760799	55763276	Mono-/di-acylglycerol
H096J02_VU1.3_NODE_0031	Phvul.008G243700.1	8e-23	40	34	-1/0	6892	6773	213	252	7	8	55760799	55763276	Mono-/di-acylglycerol
H096J02_VU1.3_NODE_0031	Phvul.008G243700.1	8e-23	59	35	-3/0	7112	6963	160	218	7	8	55760799	55763276	Mono-/di-acylglycerol
H096J02_VU1.3_NODE_0035	Phvul.008G243700.1	3e-54	159	108	-2/0	612	136	1	127	7	8	55760799	55763276	Mono-/di-acylglycerol
H096J02_VU1.3_NODE_0035	Phvul.008G243700.1	4e-26	81	69	-3/0	4853	4614	421	501	7	8	55760799	55763276	Mono-/di-acylglycerol
H096J02_VU1.3_NODE_0035	Phvul.008G243700.1	3e-18	121	56	-3/0	5495	5133	252	326	7	8	55760799	55763276	Mono-/di-acylglycerol
H096J02_VU1.3_NODE_0047	Phvul.001G100300.1	9e-16	300	80	-2/0	879	19	17	292	7	1	23058641	23059723
H096J02_VU1.3_NODE_0064	Phvul.008G115300.1	5e-16	70	29	2/0	2	211	96	165	7	8	14063854	14064829	MuDR
H096J02_VU1.3_NODE_0069	Phvul.004G155700.1	3e-36	65	63	-1/0	280	86	227	291	7	4	43767697	43774939	Proteasome
H096J02_VU1.3_NODE_0071	Phvul.001G054500.2	1e-11	30	29	2/0	74	163	801	830	7	1	6239684	6250250	pleiotropic
M016L18_VU2.3_NODE_0002	Phvul.002G132900.1	0	346	324	-3/0	11110	10073	1	346	7	2	26370753	26375655	AMP-dependent
M016L18_VU2.3_NODE_0002	Phvul.002G132900.1	0	346	324	-2/0	8471	7434	1	346	7	2	26370753	26375655	AMP-dependent
M016L18_VU2.3_NODE_0002	Phvul.002G132900.1	2e-32	81	68	-3/0	9712	9473	332	410	7	2	26370753	26375655	AMP-dependent
M016L18_VU2.3_NODE_0002	Phvul.002G132900.1	2e-32	81	68	-2/0	7073	6834	332	410	7	2	26370753	26375655	AMP-dependent
M016L18_VU2.3_NODE_0002	Phvul.002G132900.1	1e-23	52	47	-2/0	5939	5784	409	460	7	2	26370753	26375655	AMP-dependent
M016L18_VU2.3_NODE_0002	Phvul.002G132900.1	9e-13	38	35	-2/0	4757	4644	515	552	7	2	26370753	26375655	AMP-dependent
M016L18_VU2.3_NODE_0003	Phvul.005G145400.1	1e-38	102	70	2/0	374	679	1	99	7	5	37386114	37386896
M016L18_VU2.3_NODE_0003	Phvul.005G145400.1	3e-27	84	56	1/0	151	402	1	83	7	5	37386114	37386896
M016L18_VU2.3_NODE_0005	Phvul.002G132600.1	0	421	412	2/0	9848	11110	116	536	7	2	26353322	26356909
M016L18_VU2.3_NODE_0005	Phvul.002G132600.1	1e-95	175	169	2/0	8612	9136	116	290	7	2	26353322	26356909
M016L18_VU2.3_NODE_0005	Phvul.002G132600.1	4e-53	112	108	2/0	6749	7084	1	112	7	2	26353322	26356909
M016L18_VU2.3_NODE_0006	Phvul.002G132500.2	3e-77	130	126	3/0	2652	3041	84	213	7	2	26336787	26339659	Homeodomain-like
M016L18_VU2.3_NODE_0017	Phvul.002G133100.1	3e-98	219	178	1/0	20218	20874	4	214	7	2	26398284	26401539	phosphoribulokinase
M016L18_VU2.3_NODE_0017	Phvul.002G133100.1	2e-66	85	80	3/0	22200	22454	244	328	7	2	26398284	26401539	phosphoribulokinase
M016L18_VU2.3_NODE_0017	Phvul.002G133100.1	2e-66	91	57	1/0	21817	22089	190	249	7	2	26398284	26401539	phosphoribulokinase
M016L18_VU2.3_NODE_0017	Phvul.002G133100.1	9e-35	71	68	3/0	22968	23180	326	396	7	2	26398284	26401539	phosphoribulokinase
M016L18_VU2.3_NODE_0018	Phvul.002G133400.1	0	942	886	3/0	12966	15791	1	941	7	2	26437427	26440702	NB-ARC
M016L18_VU2.3_NODE_0018	Phvul.002G133400.1	2e-31	87	70	1/0	10687	10947	1	87	7	2	26437427	26440702	NB-ARC
M016L18_VU2.3_NODE_0018	Phvul.002G133400.1	3e-20	63	48	1/0	10981	11169	156	218	7	2	26437427	26440702	NB-ARC
M016L18_VU2.3_NODE_0022	Phvul.003G180400.1	4e-29	112	57	-2/0	363	28	148	242	7	3	39189487	39190291
M016L18_VU2.3_NODE_0022	Phvul.003G180400.1	5e-26	58	41	-2/0	723	550	81	138	7	3	39189487	39190291
M016L18_VU2.3_NODE_0022	Phvul.003G180400.1	5e-26	25	19	-1/0	439	365	147	171	7	3	39189487	39190291
M040H16_VU2.3_NODE_0001	Phvul.002G132900.1	0	346	324	-3/0	8471	7434	1	346	7	2	26370753	26375655	AMP-dependent
M040H16_VU2.3_NODE_0001	Phvul.002G132900.1	5e-33	81	68	-3/0	7073	6834	332	410	7	2	26370753	26375655	AMP-dependent
M040H16_VU2.3_NODE_0001	Phvul.002G132900.1	3e-24	52	47	-3/0	5939	5784	409	460	7	2	26370753	26375655	AMP-dependent
M040H16_VU2.3_NODE_0001	Phvul.002G132900.1	3e-13	38	35	-3/0	4757	4644	515	552	7	2	26370753	26375655	AMP-dependent
M040H16_VU2.3_NODE_0001	Phvul.002G132900.1	3e-11	63	35	-1/0	5227	5063	464	526	7	2	26370753	26375655	AMP-dependent
M040H16_VU2.3_NODE_0002	Phvul.002G129700.1	0	1100	800	-2/0	6286	2996	1	1077	7	2	25976333	25979913	LRR
M040H16_VU2.3_NODE_0003	Phvul.002G132600.1	0	421	412	3/0	8412	9674	116	536	7	2	26353322	26356909
M040H16_VU2.3_NODE_0003	Phvul.002G132600.1	3e-53	112	108	3/0	6549	6884	1	112	7	2	26353322	26356909
M040H16_VU2.3_NODE_0008	Phvul.002G130500.1	0	499	406	2/0	425	1921	1	491	7	2	26106089	26109746	NB-ARC
M040H16_VU2.3_NODE_0019	Phvul.002G131700.1	5e-93	233	180	3/0	2496	3194	1	200	7	2	26271039	26274860	growth-regulating
M040H16_VU2.3_NODE_0019	Phvul.002G131700.1	1e-54	133	130	1/0	5137	5535	199	331	7	2	26271039	26274860	growth-regulating
M040H16_VU2.3_NODE_0028	Phvul.011G124900.1	1e-24	146	54	-3/0	582	148	4	123	7	11	26679839	26680313
M040H16_VU2.3_NODE_0040	Phvul.002G132100.1	0	476	414	1/0	18625	20037	1	476	7	2	26312621	26314213	UDP-Glycosyltransferase

## Sheet: C. cajan
Cowpea BAC Node (Vu)	Pigeonpea Gene Model (Cc)	E Value	Hit Length	Identities	Vu_Start	Vu_End	Cc_Start	Cc_End	Vu_Chr	Cc_Chr	Cc_Gene Model Start	Cc_Gene Model Stop	Description
H062E22_VU1.3_NODE_0001	C.cajan_08214	3e-84	195	143	625	1209	123	288	1	3	1644030	1647482	POL_FFV
H062E22_VU1.3_NODE_0001	C.cajan_08214	6e-83	193	141	18	596	123	286	1	3	1644030	1647482	POL_FFV
H062E22_VU1.3_NODE_0001	C.cajan_08214	3e-36	74	62	1473	1694	288	361	1	3	1644030	1647482	POL_FFV
H062E22_VU1.3_NODE_0002	C.cajan_08231	1e-93	303	213	841	1683	209	499	1	3	1877518	1879779	POL_FFV
H062E22_VU1.3_NODE_0002	C.cajan_08231	9e-41	189	125	208	735	209	386	1	3	1877518	1879779	POL_FFV
H062E22_VU1.3_NODE_0003	C.cajan_08217	6e-45	86	82	6896	6639	981	1066	1	3	1677445	1708238	POL_FFV
H062E22_VU1.3_NODE_0003	C.cajan_08217	6e-45	86	82	4093	3836	981	1066	1	3	1677445	1708238	POL_FFV
H062E22_VU1.3_NODE_0004	C.cajan_08216	7e-126	301	207	46749	45853	1	296	1	3	1663986	1664980	POL_FFV
H062E22_VU1.3_NODE_0004	C.cajan_08216	1e-79	161	127	50304	49822	1	160	1	3	1663986	1664980	POL_FFV
H062E22_VU1.3_NODE_0005	C.cajan_08228	7e-21	42	42	195	320	61	102	1	3	1810526	1814089	POL_FFV
H062E22_VU1.3_NODE_0005	C.cajan_08228	7e-21	42	42	381	506	61	102	1	3	1810526	1814089	POL_FFV
H062E22_VU1.3_NODE_0006	C.cajan_08232	2e-119	201	178	746	144	140	340	1	3	1884905	1900006	POL_FFV
H062E22_VU1.3_NODE_0006	C.cajan_08232	3e-119	201	178	2827	2225	140	340	1	3	1884905	1900006	POL_FFV
H062E22_VU1.3_NODE_0006	C.cajan_08232	1e-72	146	124	1405	968	1	146	1	3	1884905	1900006	POL_FFV
H062E22_VU1.3_NODE_0006	C.cajan_08232	4e-72	160	127	3486	3007	1	158	1	3	1884905	1900006	POL_FFV
H062E22_VU1.3_NODE_0013	C.cajan_43398	1e-17	27	26	152	232	151	177	1	SCAFFOLD133948V1	29247	32247	POL_FFV
H062E22_VU1.3_NODE_0013	C.cajan_43398	1e-17	18	18	7	60	134	151	1	SCAFFOLD133948V1	29247	32247	POL_FFV
H062E22_VU1.3_NODE_0015	C.cajan_08224	3e-39	78	70	2	235	71	148	1	3	1775688	1778767	POL_FFV
H062E22_VU1.3_NODE_0015	C.cajan_08224	4e-23	59	48	220	396	115	170	1	3	1775688	1778767	POL_FFV
H062E22_VU1.3_NODE_0018	C.cajan_08230	1e-38	68	58	26	229	173	240	1	3	1860351	1865001	POL_FFV
H062E22_VU1.3_NODE_0023	C.cajan_08231	7e-21	131	60	909	517	89	172	1	3	1877518	1879779	POL_FFV
H062E22_VU1.3_NODE_0023	C.cajan_08231	3e-20	39	38	133	17	172	210	1	3	1877518	1879779	POL_FFV
H062E22_VU1.3_NODE_0026	C.cajan_33021	2e-17	81	41	3	245	379	447	1	SCAFFOLD127360V1	265185	267413	POL_FFV
H062E22_VU1.3_NODE_0031	C.cajan_08221	2e-42	68	68	2	205	209	276	1	3	1757634	1761518	POL_FFV
M013N21_VU2.3_NODE_0001	C.cajan_18202	7e-34	78	69	19170	18937	136	213	1	7	9418926	9426605	POL_FFV
M013N21_VU2.3_NODE_0001	C.cajan_18202	7e-34	78	69	11943	11710	136	213	1	7	9418926	9426605	POL_FFV
M013N21_VU2.3_NODE_0001	C.cajan_18202	2e-27	71	60	21613	21407	21	91	1	7	9418926	9426605	POL_FFV
M013N21_VU2.3_NODE_0001	C.cajan_18202	2e-27	71	60	14386	14180	21	91	1	7	9418926	9426605	POL_FFV
M013N21_VU2.3_NODE_0001	C.cajan_18202	2e-16	57	42	18173	18018	245	301	1	7	9418926	9426605	POL_FFV
M013N21_VU2.3_NODE_0001	C.cajan_18202	2e-16	57	42	10946	10791	245	301	1	7	9418926	9426605	POL_FFV
M013N21_VU2.3_NODE_0001	C.cajan_18202	2e-13	37	33	18339	18232	232	268	1	7	9418926	9426605	POL_FFV
M013N21_VU2.3_NODE_0001	C.cajan_18202	2e-13	37	33	11112	11005	232	268	1	7	9418926	9426605	POL_FFV
M013N21_VU2.3_NODE_0004	C.cajan_18251	4e-36	82	72	4111	4356	1	81	1	7	9844233	9848584	POL_FFV
M013N21_VU2.3_NODE_0004	C.cajan_18251	2e-23	108	71	7776	8030	431	538	1	7	9844233	9848584	POL_FFV
M013N21_VU2.3_NODE_0004	C.cajan_18251	2e-23	108	71	20142	20396	431	538	1	7	9844233	9848584	POL_FFV
M013N21_VU2.3_NODE_0004	C.cajan_18251	1e-21	53	51	7176	7334	347	399	1	7	9844233	9848584	POL_FFV
M013N21_VU2.3_NODE_0004	C.cajan_18251	1e-21	53	51	19542	19700	347	399	1	7	9844233	9848584	POL_FFV
M013N21_VU2.3_NODE_0004	C.cajan_18251	8e-12	88	54	17014	17274	88	157	1	7	9844233	9848584	POL_FFV
M013N21_VU2.3_NODE_0004	C.cajan_18251	5e-11	32	31	5796	5891	249	280	1	7	9844233	9848584	POL_FFV
M013N21_VU2.3_NODE_0004	C.cajan_18251	5e-11	32	31	18162	18257	249	280	1	7	9844233	9848584	POL_FFV
M013N21_VU2.3_NODE_0005	C.cajan_18203	1e-174	202	163	1341	1946	1	202	1	7	9429714	9437964	POL_FFV
M013N21_VU2.3_NODE_0005	C.cajan_18203	1e-174	106	102	2014	2331	201	306	1	7	9429714	9437964	POL_FFV
M013N21_VU2.3_NODE_0005	C.cajan_18203	1e-174	53	46	2420	2578	307	359	1	7	9429714	9437964	POL_FFV
M013N21_VU2.3_NODE_0005	C.cajan_18203	1e-174	39	31	2662	2778	356	394	1	7	9429714	9437964	POL_FFV
M013N21_VU2.3_NODE_0005	C.cajan_18203	3e-28	101	72	4897	5199	458	533	1	7	9429714	9437964	POL_FFV
M013N21_VU2.3_NODE_0005	C.cajan_18203	3e-28	101	72	10150	10452	458	533	1	7	9429714	9437964	POL_FFV
M013N21_VU2.3_NODE_0005	C.cajan_18203	2e-27	126	71	6721	7098	618	695	1	7	9429714	9437964	POL_FFV
M013N21_VU2.3_NODE_0005	C.cajan_18203	2e-27	126	71	11974	12351	618	695	1	7	9429714	9437964	POL_FFV
M013N21_VU2.3_NODE_0005	C.cajan_18203	2e-16	47	41	7638	7778	695	741	1	7	9429714	9437964	POL_FFV
M013N21_VU2.3_NODE_0005	C.cajan_18203	2e-16	47	41	12891	13031	695	741	1	7	9429714	9437964	POL_FFV
M013N21_VU2.3_NODE_0005	C.cajan_18203	1e-14	43	38	4240	4368	417	459	1	7	9429714	9437964	POL_FFV
M013N21_VU2.3_NODE_0005	C.cajan_18203	1e-14	43	38	9493	9621	417	459	1	7	9429714	9437964	POL_FFV
M013N21_VU2.3_NODE_0005	C.cajan_18203	1e-13	33	31	2864	2962	384	416	1	7	9429714	9437964	POL_FFV
M013N21_VU2.3_NODE_0006	C.cajan_18201	4e-103	247	186	776	1516	1	235	1	7	9410035	9410949	POL_FFV
M013N21_VU2.3_NODE_0006	C.cajan_18201	7e-72	162	124	1514	1999	114	268	1	7	9410035	9410949	POL_FFV
M013N21_VU2.3_NODE_0008	C.cajan_18252	0	529	429	6862	8448	170	696	1	7	9856024	9860377	POL_FFV
M013N21_VU2.3_NODE_0008	C.cajan_18252	0	529	429	18156	19742	170	696	1	7	9856024	9860377	POL_FFV
M013N21_VU2.3_NODE_0008	C.cajan_18252	3e-33	82	68	6238	6483	93	174	1	7	9856024	9860377	POL_FFV
M013N21_VU2.3_NODE_0008	C.cajan_18252	3e-33	82	68	17532	17777	93	174	1	7	9856024	9860377	POL_FFV
M013N21_VU2.3_NODE_0008	C.cajan_18252	6e-24	93	64	5388	5666	1	92	1	7	9856024	9860377	POL_FFV
M013N21_VU2.3_NODE_0008	C.cajan_18252	6e-24	93	64	16682	16960	1	92	1	7	9856024	9860377	POL_FFV
M013N21_VU2.3_NODE_0008	C.cajan_18252	4e-12	38	34	8626	8739	697	734	1	7	9856024	9860377	POL_FFV
M013N21_VU2.3_NODE_0008	C.cajan_18252	4e-12	38	34	19920	20033	697	734	1	7	9856024	9860377	POL_FFV
M013N21_VU2.3_NODE_0010	C.cajan_18257	3e-95	181	162	17606	17064	1	179	1	7	9889961	9890509	POL_FFV
M013N21_VU2.3_NODE_0010	C.cajan_18257	3e-95	181	162	9962	9420	1	179	1	7	9889961	9890509	POL_FFV
M013N21_VU2.3_NODE_0017	C.cajan_18250	3e-30	63	55	96	284	237	299	1	7	9827026	9832674	POL_FFV
M013N21_VU2.3_NODE_0017	C.cajan_18250	9e-19	45	40	481	615	255	299	1	7	9827026	9832674	POL_FFV
H096J02_VU1.3_NODE_0003	C.cajan_00597	0	600	526	18802	20595	1	600	7	11	5961760	5963565	POL_FFV
H096J02_VU1.3_NODE_0004	C.cajan_00601	1e-51	95	78	2729	2445	151	245	7	11	6018520	6023625	POL_FFV
H096J02_VU1.3_NODE_0004	C.cajan_00601	1e-51	37	31	2365	2255	245	281	7	11	6018520	6023625	POL_FFV
H096J02_VU1.3_NODE_0004	C.cajan_00601	1e-29	88	76	1070	807	399	486	7	11	6018520	6023625	POL_FFV
H096J02_VU1.3_NODE_0004	C.cajan_00601	2e-29	73	58	5741	5523	1	73	7	11	6018520	6023625	POL_FFV
H096J02_VU1.3_NODE_0004	C.cajan_00601	1e-17	63	43	2154	1966	270	332	7	11	6018520	6023625	POL_FFV
H096J02_VU1.3_NODE_0004	C.cajan_00601	1e-15	66	55	1625	1428	334	399	7	11	6018520	6023625	POL_FFV
H096J02_VU1.3_NODE_0005	C.cajan_16291	4e-57	137	83	1926	2336	2	138	7	8	10502083	10502670	POL_FFV
H096J02_VU1.3_NODE_0005	C.cajan_16291	4e-57	56	37	2338	2505	140	195	7	8	10502083	10502670	POL_FFV
H096J02_VU1.3_NODE_0006	C.cajan_00600	0	800	709	3241	842	145	944	7	11	6012204	6015655	POL_FFV
H096J02_VU1.3_NODE_0006	C.cajan_00600	4e-51	144	117	3968	3537	1	144	7	11	6012204	6015655	POL_FFV
H096J02_VU1.3_NODE_0007	C.cajan_12376	2e-24	122	59	333	1	99	191	7	6	14506520	14510505	POL_FFV
H096J02_VU1.3_NODE_0018	C.cajan_00593	6e-20	67	43	222	25	89	151	7	11	5930543	5936362	POL_FFV
H096J02_VU1.3_NODE_0019	C.cajan_00603	1e-17	44	38	135	4	312	355	7	11	6039057	6043791	POL_FFV
H096J02_VU1.3_NODE_0020	C.cajan_00603	7e-24	44	44	1	132	369	412	7	11	6039057	6043791	POL_FFV
H096J02_VU1.3_NODE_0021	C.cajan_00603	4e-49	83	79	284	36	143	225	7	11	6039057	6043791	POL_FFV
H096J02_VU1.3_NODE_0026	C.cajan_00590	4e-179	349	298	2828	1785	1	349	7	11	5892551	5896936	POL_FFV
H096J02_VU1.3_NODE_0026	C.cajan_00590	1e-31	64	61	1382	1191	403	466	7	11	5892551	5896936	POL_FFV
H096J02_VU1.3_NODE_0026	C.cajan_00590	2e-21	51	43	293	141	466	516	7	11	5892551	5896936	POL_FFV
H096J02_VU1.3_NODE_0028	C.cajan_00596	0	588	521	8535	6772	1	588	7	11	5957678	5959696	POL_FFV
H096J02_VU1.3_NODE_0028	C.cajan_00596	3e-24	87	68	10814	10554	1	87	7	11	5957678	5959696	POL_FFV
H096J02_VU1.3_NODE_0028	C.cajan_00596	2e-19	63	49	10520	10332	156	218	7	11	5957678	5959696	POL_FFV
H096J02_VU1.3_NODE_0031	C.cajan_12376	6e-76	178	88	1147	647	75	223	7	6	14506520	14510505	POL_FFV
H096J02_VU1.3_NODE_0031	C.cajan_12376	6e-76	55	43	382	218	254	308	7	6	14506520	14510505	POL_FFV
H096J02_VU1.3_NODE_0031	C.cajan_12376	6e-76	40	32	573	454	219	258	7	6	14506520	14510505	POL_FFV
H096J02_VU1.3_NODE_0031	C.cajan_12376	6e-76	58	19	1424	1260	12	69	7	6	14506520	14510505	POL_FFV
H096J02_VU1.3_NODE_0031	C.cajan_12376	3e-40	266	109	7879	7124	13	217	7	6	14506520	14510505	POL_FFV
H096J02_VU1.3_NODE_0031	C.cajan_12376	3e-25	94	58	5955	5674	488	580	7	6	14506520	14510505	POL_FFV
H096J02_VU1.3_NODE_0031	C.cajan_12376	2e-16	40	31	6889	6770	219	258	7	6	14506520	14510505	POL_FFV
H096J02_VU1.3_NODE_0031	C.cajan_12376	2e-16	61	30	7112	6963	163	223	7	6	14506520	14510505	POL_FFV
H096J02_VU1.3_NODE_0031	C.cajan_12376	2e-15	43	37	6621	6493	266	308	7	6	14506520	14510505	POL_FFV
H096J02_VU1.3_NODE_0035	C.cajan_12376	1e-27	128	52	5522	5139	259	355	7	6	14506520	14510505	POL_FFV
H096J02_VU1.3_NODE_0035	C.cajan_12376	1e-27	42	29	5694	5569	219	258	7	6	14506520	14510505	POL_FFV
H096J02_VU1.3_NODE_0035	C.cajan_12376	1e-25	152	63	582	136	13	130	7	6	14506520	14510505	POL_FFV
H096J02_VU1.3_NODE_0035	C.cajan_12376	1e-25	27	20	82	2	122	148	7	6	14506520	14510505	POL_FFV
H096J02_VU1.3_NODE_0035	C.cajan_12376	5e-18	79	53	4832	4596	503	580	7	6	14506520	14510505	POL_FFV
H096J02_VU1.3_NODE_0038	C.cajan_27924	1e-79	123	111	801	433	1	123	7	SCAFFOLD132713V1	332940	333311	POL_FFV
H096J02_VU1.3_NODE_0047	C.cajan_27923	2e-159	289	247	867	1	1	289	7	SCAFFOLD132713V1	331113	332162	POL_FFV
H096J02_VU1.3_NODE_0048	C.cajan_38855	3e-57	104	89	403	714	1	104	7	SCAFFOLD132212V1	66184	66951	POL_FFV
H096J02_VU1.3_NODE_0051	C.cajan_20596	1e-76	128	109	2	385	216	343	7	1	15056313	15057767	POL_FFV
H096J02_VU1.3_NODE_0064	C.cajan_13723	3e-15	70	32	2	211	60	129	7	10	3934043	3934681	POL_FFV
H096J02_VU1.3_NODE_0069	C.cajan_00603	5e-36	65	62	280	86	253	317	7	11	6039057	6043791	POL_FFV
H096J02_VU1.3_NODE_0070	C.cajan_26532	1e-13	66	30	201	4	16	81	7	SCAFFOLD135370V1	76057	76587	POL_FFV
M016L18_VU2.3_NODE_0002	C.cajan_00590	6e-179	349	298	11110	10067	1	349	7	11	5892551	5896936	POL_FFV
M016L18_VU2.3_NODE_0002	C.cajan_00590	6e-179	349	298	8471	7428	1	349	7	11	5892551	5896936	POL_FFV
M016L18_VU2.3_NODE_0002	C.cajan_00590	2e-31	64	61	9664	9473	403	466	7	11	5892551	5896936	POL_FFV
M016L18_VU2.3_NODE_0002	C.cajan_00590	2e-31	64	61	7025	6834	403	466	7	11	5892551	5896936	POL_FFV
M016L18_VU2.3_NODE_0002	C.cajan_00590	3e-21	51	43	5936	5784	466	516	7	11	5892551	5896936	POL_FFV
M016L18_VU2.3_NODE_0004	C.cajan_43635	2e-151	333	213	1255	257	2	302	7	SCAFFOLD128027V1	27252	28268	POL_FFV
M016L18_VU2.3_NODE_0005	C.cajan_42717	0	421	403	9848	11110	115	534	7	SCAFFOLD133072V1	44097	47538	POL_FFV
M016L18_VU2.3_NODE_0005	C.cajan_42717	1e-95	175	168	8612	9136	115	289	7	SCAFFOLD133072V1	44097	47538	POL_FFV
M016L18_VU2.3_NODE_0005	C.cajan_42717	2e-47	113	101	6749	7084	1	111	7	SCAFFOLD133072V1	44097	47538	POL_FFV
M016L18_VU2.3_NODE_0006	C.cajan_42716	2e-76	129	111	2652	3038	132	260	7	SCAFFOLD133072V1	27080	29389	POL_FFV
M016L18_VU2.3_NODE_0006	C.cajan_42716	2e-76	96	44	2269	2556	85	132	7	SCAFFOLD133072V1	27080	29389	POL_FFV
M016L18_VU2.3_NODE_0006	C.cajan_42716	4e-13	32	31	1005	1100	1	32	7	SCAFFOLD133072V1	27080	29389	POL_FFV
M016L18_VU2.3_NODE_0006	C.cajan_42716	4e-13	32	31	469	564	1	32	7	SCAFFOLD133072V1	27080	29389	POL_FFV
M016L18_VU2.3_NODE_0017	C.cajan_43635	1e-145	333	213	30347	31345	2	302	7	SCAFFOLD128027V1	27252	28268	POL_FFV
M016L18_VU2.3_NODE_0018	C.cajan_00596	0	588	521	12966	14729	1	588	7	11	5957678	5959696	POL_FFV
M016L18_VU2.3_NODE_0018	C.cajan_00596	1e-24	87	68	10687	10947	1	87	7	11	5957678	5959696	POL_FFV
M016L18_VU2.3_NODE_0018	C.cajan_00596	6e-20	63	49	10981	11169	156	218	7	11	5957678	5959696	POL_FFV
M016L18_VU2.3_NODE_0022	C.cajan_09280	5e-18	58	34	720	550	58	111	7	3	12833992	12834633	POL_FFV
M016L18_VU2.3_NODE_0022	C.cajan_09280	5e-18	23	16	439	371	120	142	7	3	12833992	12834633	POL_FFV
M016L18_VU2.3_NODE_0022	C.cajan_09280	2e-13	110	40	363	37	121	210	7	3	12833992	12834633	POL_FFV
M040H16_VU2.3_NODE_0001	C.cajan_00590	7e-180	349	298	8471	7428	1	349	7	11	5892551	5896936	POL_FFV
M040H16_VU2.3_NODE_0001	C.cajan_00590	5e-32	64	61	7025	6834	403	466	7	11	5892551	5896936	POL_FFV
M040H16_VU2.3_NODE_0001	C.cajan_00590	9e-22	51	43	5936	5784	466	516	7	11	5892551	5896936	POL_FFV
M040H16_VU2.3_NODE_0002	C.cajan_12387	0	1109	705	6286	2996	1	1079	7	6	14594462	14597752	POL_FFV
M040H16_VU2.3_NODE_0003	C.cajan_42717	0	421	403	8412	9674	115	534	7	SCAFFOLD133072V1	44097	47538	POL_FFV
M040H16_VU2.3_NODE_0003	C.cajan_42717	2e-47	113	101	6549	6884	1	111	7	SCAFFOLD133072V1	44097	47538	POL_FFV
M040H16_VU2.3_NODE_0008	C.cajan_12387	0	499	369	425	1921	1	485	7	6	14594462	14597752	POL_FFV
M040H16_VU2.3_NODE_0018	C.cajan_12498	5e-12	62	34	28	213	1	58	7	6	15692458	15692694	POL_FFV
M040H16_VU2.3_NODE_0019	C.cajan_12394	1e-72	223	149	2526	3194	10	194	7	6	14690922	14694059	POL_FFV
M040H16_VU2.3_NODE_0019	C.cajan_12394	2e-49	139	126	5137	5550	193	331	7	6	14690922	14694059	POL_FFV
M040H16_VU2.3_NODE_0020	C.cajan_12499	4e-20	64	35	1	192	216	279	7	6	15697377	15698300	POL_FFV
M040H16_VU2.3_NODE_0028	C.cajan_32690	4e-73	134	113	399	1	1	134	7	SCAFFOLD127591V1	187319	187960	POL_FFV
M040H16_VU2.3_NODE_0030	C.cajan_26796	6e-24	80	43	239	3	355	432	7	SCAFFOLD000118V1	480696	482119	POL_FFV
M040H16_VU2.3_NODE_0031	C.cajan_03663	2e-21	69	40	200	3	161	228	7	11	40429403	40430287	POL_FFV
M040H16_VU2.3_NODE_0040	C.cajan_12390	7e-125	275	194	19267	20037	43	317	7	6	14646538	14647500	POL_FFV

## Sheet: V. radiata
Cowpea BAC Node (Vu)	Mung Bean Gene Model (Vr)	E Value	Hit Length	Identities	Vu_Start	Vu_End	Vr_Start	Vr_End	Vu_Chr	Vr_Chr	Vr_Gene Model Start	Vr_Gene Model Stop	Description
H062E22_VU1.3_NODE_0001	Vradi04g08430.1	8e-124	312	289	903	1213	2163	2474	1	4	16910920	16913729
H062E22_VU1.3_NODE_0001	Vradi04g08430.1	5e-121	267	257	1	267	1729	1995	1	4	16910920	16913729
H062E22_VU1.3_NODE_0001	Vradi04g08430.1	2e-119	283	267	1430	1712	2529	2810	1	4	16910920	16913729
H062E22_VU1.3_NODE_0001	Vradi04g08430.1	8e-119	303	280	296	597	2163	2465	1	4	16910920	16913729
H062E22_VU1.3_NODE_0001	Vradi04g08430.1	3e-118	262	252	613	874	1734	1995	1	4	16910920	16913729
H062E22_VU1.3_NODE_0002	Vradi04g08580.1	0	951	858	808	1728	1594	2528	1	4	17085203	17087730
H062E22_VU1.3_NODE_0002	Vradi04g08580.1	0	543	503	175	717	1594	2123	1	4	17085203	17087730
H062E22_VU1.3_NODE_0003	Vradi04g08460.1	0	2400	2144	6034	8358	27088	24728	1	4	16944485	16971572
H062E22_VU1.3_NODE_0003	Vradi04g08460.1	0	2400	2144	3231	5555	27088	24728	1	4	16944485	16971572
H062E22_VU1.3_NODE_0003	Vradi04g08460.1	2e-106	384	331	8359	8717	24678	24298	1	4	16944485	16971572
H062E22_VU1.3_NODE_0003	Vradi04g08460.1	3e-105	305	275	5556	5852	24678	24377	1	4	16944485	16971572
H062E22_VU1.3_NODE_0004	Vradi04g08460.1	0	3287	3012	22820	26088	12587	9355	1	4	16944485	16971572
H062E22_VU1.3_NODE_0004	Vradi04g08460.1	0	2896	2639	12258	15135	12587	9745	1	4	16944485	16971572
H062E22_VU1.3_NODE_0004	Vradi04g08460.1	0	1941	1750	27998	29914	8291	6398	1	4	16944485	16971572
H062E22_VU1.3_NODE_0004	Vradi04g08460.1	0	1612	1471	15131	16736	23169	21574	1	4	16944485	16971572
H062E22_VU1.3_NODE_0004	Vradi04g08460.1	0	1612	1471	4569	6174	23169	21574	1	4	16944485	16971572
H062E22_VU1.3_NODE_0004	Vradi04g08460.1	0	1502	1367	18814	20311	17843	16384	1	4	16944485	16971572
H062E22_VU1.3_NODE_0004	Vradi04g08460.1	0	1502	1367	8252	9749	17843	16384	1	4	16944485	16971572
H062E22_VU1.3_NODE_0004	Vradi04g08460.1	0	1469	1321	31852	33299	2649	1222	1	4	16944485	16971572
H062E22_VU1.3_NODE_0004	Vradi04g08460.1	0	1403	1236	33300	34665	1390	25	1	4	16944485	16971572
H062E22_VU1.3_NODE_0004	Vradi04g08460.1	0	1316	1163	20308	21610	15155	13896	1	4	16944485	16971572
H062E22_VU1.3_NODE_0004	Vradi04g08460.1	0	1316	1163	9746	11048	15155	13896	1	4	16944485	16971572
H062E22_VU1.3_NODE_0004	Vradi04g08460.1	0	984	876	27043	27998	9350	8370	1	4	16944485	16971572
H062E22_VU1.3_NODE_0004	Vradi04g08460.1	0	945	846	17481	18419	20940	20023	1	4	16944485	16971572
H062E22_VU1.3_NODE_0004	Vradi04g08460.1	0	945	846	6919	7857	20940	20023	1	4	16944485	16971572
H062E22_VU1.3_NODE_0004	Vradi04g08460.1	0	717	650	3521	4224	24366	23664	1	4	16944485	16971572
H062E22_VU1.3_NODE_0004	Vradi04g08460.1	0	629	569	36652	37278	639	25	1	4	16944485	16971572
H062E22_VU1.3_NODE_0004	Vradi04g08460.1	0	655	576	22193	22836	13661	13017	1	4	16944485	16971572
H062E22_VU1.3_NODE_0004	Vradi04g08460.1	0	655	576	11631	12274	13661	13017	1	4	16944485	16971572
H062E22_VU1.3_NODE_0004	Vradi04g08460.1	0	489	462	29958	30441	6443	5955	1	4	16944485	16971572
H062E22_VU1.3_NODE_0004	Vradi04g08460.1	1e-127	698	562	31177	31833	5592	4932	1	4	16944485	16971572
H062E22_VU1.3_NODE_0004	Vradi04g08460.1	4e-87	242	221	18498	18738	18084	17844	1	4	16944485	16971572
H062E22_VU1.3_NODE_0004	Vradi04g08460.1	4e-87	242	221	7936	8176	18084	17844	1	4	16944485	16971572
H062E22_VU1.3_NODE_0004	Vradi04g08460.1	1e-56	340	273	30853	31177	5946	5624	1	4	16944485	16971572
H062E22_VU1.3_NODE_0004	Vradi04g08460.1	1e-32	101	94	16843	16943	21574	21474	1	4	16944485	16971572
H062E22_VU1.3_NODE_0004	Vradi04g08460.1	1e-32	101	94	6281	6381	21574	21474	1	4	16944485	16971572
H062E22_VU1.3_NODE_0005	Vradi04g08550.1	5e-142	334	314	1	333	3878	3545	1	4	17055909	17060809
H062E22_VU1.3_NODE_0005	Vradi04g08550.1	1e-98	222	213	333	554	3732	3511	1	4	17055909	17060809
H062E22_VU1.3_NODE_0005	Vradi04g08550.1	1e-33	105	96	534	638	3506	3402	1	4	17055909	17060809
H062E22_VU1.3_NODE_0006	Vradi04g08590.1	0	713	674	119	815	2574	1863	1	4	17091311	17094401
H062E22_VU1.3_NODE_0006	Vradi04g08590.1	0	705	667	2207	2896	2566	1863	1	4	17091311	17094401
H062E22_VU1.3_NODE_0006	Vradi04g08590.1	0	747	680	3037	3755	745	1	1	4	17091311	17094401
H062E22_VU1.3_NODE_0006	Vradi04g08590.1	0	747	680	956	1674	745	1	1	4	17091311	17094401
H062E22_VU1.3_NODE_0013	Vradi04g08530.1	7e-98	249	231	1	249	1057	1301	1	4	17048324	17050306
H062E22_VU1.3_NODE_0018	Vradi04g08570.1	2e-101	234	223	1	231	4926	5159	1	4	17072579	17080520
H062E22_VU1.3_NODE_0021	Vradi04g08510.1	2e-93	225	212	1	224	2182	1958	1	4	17018026	17021654
H062E22_VU1.3_NODE_0023	Vradi04g08580.1	2e-57	142	135	9	150	1415	1274	1	4	17085203	17087730
H062E22_VU1.3_NODE_0023	Vradi04g08580.1	8e-52	178	158	435	612	1114	950	1	4	17085203	17087730
H062E22_VU1.3_NODE_0023	Vradi04g08580.1	3e-51	152	138	763	914	937	786	1	4	17085203	17087730
H062E22_VU1.3_NODE_0024	Vradi04g08550.1	1e-151	408	370	1	404	4317	3914	1	4	17055909	17060809
H062E22_VU1.3_NODE_0025	Vradi04g08560.1	1e-55	184	164	81	254	1006	1186	1	4	17064082	17067746
H062E22_VU1.3_NODE_0026	Vradi04g08540.1	2e-106	247	234	1	247	803	557	1	4	17052169	17054826
H062E22_VU1.3_NODE_0027	Vradi04g08500.1	1e-109	278	257	1	277	2471	2195	1	4	17010145	17014624
H062E22_VU1.3_NODE_0028	Vradi04g08560.1	1e-85	251	226	525	774	3000	2757	1	4	17064082	17067746
H062E22_VU1.3_NODE_0028	Vradi04g08560.1	8e-62	166	154	774	938	2862	2697	1	4	17064082	17067746
H062E22_VU1.3_NODE_0028	Vradi04g08560.1	9e-52	146	135	369	510	3108	2963	1	4	17064082	17067746
H062E22_VU1.3_NODE_0028	Vradi04g08560.1	7e-38	129	116	1	129	3379	3259	1	4	17064082	17067746
H062E22_VU1.3_NODE_0029	Vradi04g08530.1	4e-84	228	209	1	227	362	585	1	4	17048324	17050306
H062E22_VU1.3_NODE_0031	Vradi04g08510.1	2e-112	231	227	1	231	547	317	1	4	17018026	17021654
H062E22_VU1.3_NODE_0032	Vradi04g08560.1	5e-24	66	64	186	251	3665	3600	1	4	17064082	17067746
H062E22_VU1.3_NODE_0036	Vradi04g08500.1	3e-95	219	209	1	219	393	609	1	4	17010145	17014624
H062E22_VU1.3_NODE_0038	Vradi04g08580.1	7e-12	52	48	175	223	1	52	1	4	17085203	17087730
H062E22_VU1.3_NODE_0039	Vradi04g08510.1	4e-49	162	144	78	239	3629	3473	1	4	17018026	17021654
H062E22_VU1.3_NODE_0040	Vradi04g08560.1	1e-63	170	158	486	654	571	404	1	4	17064082	17067746
H062E22_VU1.3_NODE_0040	Vradi04g08560.1	8e-56	130	126	1	130	804	675	1	4	17064082	17067746
H062E22_VU1.3_NODE_0040	Vradi04g08560.1	3e-55	148	138	336	482	645	498	1	4	17064082	17067746
M013N21_VU2.3_NODE_0001	Vradi0363s00080.1	0	3341	3032	16974	20233	6489	3218	1	scaffold_363V6	206447	212976
M013N21_VU2.3_NODE_0001	Vradi0363s00080.1	0	3341	3032	9747	13006	6489	3218	1	scaffold_363V6	206447	212976
M013N21_VU2.3_NODE_0001	Vradi0363s00080.1	0	777	724	21123	21896	767	1	1	scaffold_363V6	206447	212976
M013N21_VU2.3_NODE_0001	Vradi0363s00080.1	0	777	724	13896	14669	767	1	1	scaffold_363V6	206447	212976
M013N21_VU2.3_NODE_0001	Vradi0363s00080.1	0	795	690	20312	21092	1530	762	1	scaffold_363V6	206447	212976
M013N21_VU2.3_NODE_0001	Vradi0363s00080.1	0	795	690	13085	13865	1530	762	1	scaffold_363V6	206447	212976
M013N21_VU2.3_NODE_0004	Vradi0363s00120.1	0	1896	1680	4593	6446	3809	1989	1	scaffold_363V6	122200	126401
M013N21_VU2.3_NODE_0004	Vradi0363s00120.1	0	1840	1634	17015	18812	3761	1989	1	scaffold_363V6	122200	126401
M013N21_VU2.3_NODE_0004	Vradi0363s00120.1	0	740	670	19463	20198	1375	655	1	scaffold_363V6	122200	126401
M013N21_VU2.3_NODE_0004	Vradi0363s00120.1	0	740	670	7097	7832	1375	655	1	scaffold_363V6	122200	126401
M013N21_VU2.3_NODE_0004	Vradi0363s00120.1	9e-140	630	525	20207	20788	613	22	1	scaffold_363V6	122200	126401
M013N21_VU2.3_NODE_0004	Vradi0363s00120.1	9e-140	630	525	7841	8422	613	22	1	scaffold_363V6	122200	126401
M013N21_VU2.3_NODE_0004	Vradi0363s00120.1	2e-101	448	373	18952	19395	1804	1392	1	scaffold_363V6	122200	126401
M013N21_VU2.3_NODE_0004	Vradi0363s00120.1	2e-101	448	373	6586	7029	1804	1392	1	scaffold_363V6	122200	126401
M013N21_VU2.3_NODE_0004	Vradi0363s00120.1	7e-81	214	199	4111	4321	4202	3992	1	scaffold_363V6	122200	126401
M013N21_VU2.3_NODE_0005	Vradi0363s00140.1	0	3267	3063	678	3906	11447	8199	1	scaffold_363V6	194131	205596
M013N21_VU2.3_NODE_0005	Vradi0363s00140.1	0	1985	1776	11468	13431	2314	379	1	scaffold_363V6	194131	205596
M013N21_VU2.3_NODE_0005	Vradi0363s00140.1	0	1985	1776	6215	8178	2314	379	1	scaffold_363V6	194131	205596
M013N21_VU2.3_NODE_0005	Vradi0363s00140.1	0	1445	1326	10027	11438	3732	2304	1	scaffold_363V6	194131	205596
M013N21_VU2.3_NODE_0005	Vradi0363s00140.1	0	1445	1326	4774	6185	3732	2304	1	scaffold_363V6	194131	205596
M013N21_VU2.3_NODE_0005	Vradi0363s00140.1	0	887	814	9157	10030	8098	7213	1	scaffold_363V6	194131	205596
M013N21_VU2.3_NODE_0005	Vradi0363s00140.1	0	887	814	3904	4777	8098	7213	1	scaffold_363V6	194131	205596
M013N21_VU2.3_NODE_0005	Vradi0363s00140.1	1e-145	380	349	13482	13859	372	1	1	scaffold_363V6	194131	205596
M013N21_VU2.3_NODE_0005	Vradi0363s00140.1	1e-145	380	349	8229	8606	372	1	1	scaffold_363V6	194131	205596
M013N21_VU2.3_NODE_0005	Vradi0363s00140.1	2e-114	285	267	8880	9159	8478	8199	1	scaffold_363V6	194131	205596
M013N21_VU2.3_NODE_0006	Vradi0363s00040.1	0	738	699	776	1513	1	726	1	scaffold_363V6	221499	222446
M013N21_VU2.3_NODE_0006	Vradi0363s00040.1	0	544	524	1513	2056	342	885	1	scaffold_363V6	221499	222446
M013N21_VU2.3_NODE_0006	Vradi0363s00040.1	8e-81	198	187	2057	2254	751	948	1	scaffold_363V6	221499	222446
M013N21_VU2.3_NODE_0006	Vradi0363s00040.1	2e-16	61	57	5226	5286	888	948	1	scaffold_363V6	221499	222446
M013N21_VU2.3_NODE_0008	Vradi0363s00100.1	0	3854	3434	11422	15238	577	4378	1	scaffold_363V6	141136	145702
M013N21_VU2.3_NODE_0008	Vradi0363s00100.1	0	3854	3434	22716	26532	577	4378	1	scaffold_363V6	141136	145702
M013N21_VU2.3_NODE_0008	Vradi0363s00100.1	9e-125	398	351	10356	10750	178	555	1	scaffold_363V6	141136	145702
M013N21_VU2.3_NODE_0008	Vradi0363s00100.1	9e-125	398	351	21650	22044	178	555	1	scaffold_363V6	141136	145702
M013N21_VU2.3_NODE_0008	Vradi0363s00100.1	1e-58	187	167	15105	15291	4382	4567	1	scaffold_363V6	141136	145702
M013N21_VU2.3_NODE_0008	Vradi0363s00100.1	1e-58	187	167	26399	26585	4382	4567	1	scaffold_363V6	141136	145702
M013N21_VU2.3_NODE_0010	Vradi0363s00130.1	0	5951	5451	27591	33424	7519	13409	1	scaffold_363V6	166463	182438
M013N21_VU2.3_NODE_0010	Vradi0363s00130.1	0	2613	2397	19731	22308	2	2577	1	scaffold_363V6	166463	182438
M013N21_VU2.3_NODE_0010	Vradi0363s00130.1	0	2095	1935	22312	24389	2609	4698	1	scaffold_363V6	166463	182438
M013N21_VU2.3_NODE_0010	Vradi0363s00130.1	0	875	825	25706	26578	5931	6805	1	scaffold_363V6	166463	182438
M013N21_VU2.3_NODE_0010	Vradi0363s00130.1	0	716	643	24455	25165	4808	5501	1	scaffold_363V6	166463	182438
M013N21_VU2.3_NODE_0010	Vradi0363s00130.1	2e-111	298	273	25414	25711	5575	5868	1	scaffold_363V6	166463	182438
M013N21_VU2.3_NODE_0010	Vradi0363s00130.1	9e-66	194	177	26609	26795	6997	7190	1	scaffold_363V6	166463	182438
M013N21_VU2.3_NODE_0010	Vradi0363s00130.1	2e-12	43	43	24394	24436	4766	4808	1	scaffold_363V6	166463	182438
M013N21_VU2.3_NODE_0017	Vradi0363s00060.2	1e-129	272	265	77	348	3415	3686	1	scaffold_363V6	105686	114673
M013N21_VU2.3_NODE_0017	Vradi0363s00060.2	3e-111	395	342	479	857	3486	3860	1	scaffold_363V6	105686	114673
H096J02_VU1.3_NODE_0003	Vradi11g08440.1	0	2534	2415	18094	20621	5936	8454	7	11	9069021	9077474
H096J02_VU1.3_NODE_0003	Vradi11g08440.1	0	2985	2698	13798	16718	1758	4696	7	11	9069021	9077474
H096J02_VU1.3_NODE_0003	Vradi11g08440.1	0	994	913	11735	12724	1	984	7	11	9069021	9077474
H096J02_VU1.3_NODE_0003	Vradi11g08440.1	0	718	634	12935	13648	1059	1752	7	11	9069021	9077474
H096J02_VU1.3_NODE_0003	Vradi11g08440.1	8e-22	90	81	16817	16906	4736	4820	7	11	9069021	9077474
H096J02_VU1.3_NODE_0004	Vradi11g08420.1	0	3338	3006	2150	5413	2370	5655	7	11	9041346	9049548
H096J02_VU1.3_NODE_0004	Vradi11g08420.1	0	2546	2234	5425	7919	5738	8203	7	11	9041346	9049548
H096J02_VU1.3_NODE_0004	Vradi11g08420.1	0	574	519	697	1265	27	589	7	11	9041346	9049548
H096J02_VU1.3_NODE_0004	Vradi11g08420.1	2e-141	365	337	1414	1778	624	974	7	11	9041346	9049548
H096J02_VU1.3_NODE_0004	Vradi11g08420.1	2e-112	324	294	1828	2150	1120	1421	7	11	9041346	9049548
H096J02_VU1.3_NODE_0006	Vradi11g08410.1	0	2489	2404	775	3262	3123	637	7	11	9037553	9040739
H096J02_VU1.3_NODE_0006	Vradi11g08410.1	0	526	483	3508	4033	506	1	7	11	9037553	9040739
H096J02_VU1.3_NODE_0007	Vradi1642s00010.1	5e-110	378	323	1	378	639	263	7	scaffold_1642V6	188	1664
H096J02_VU1.3_NODE_0018	Vradi11g08370.1	0	474	441	1	473	3549	4017	7	11	8997955	9003821
H096J02_VU1.3_NODE_0018	Vradi11g08370.1	3e-65	187	171	593	777	4019	4200	7	11	8997955	9003821
H096J02_VU1.3_NODE_0019	Vradi01g04770.1	3e-79	178	172	1	178	5276	5100	7	1	7174541	7181775
H096J02_VU1.3_NODE_0020	Vradi01g04770.1	1e-118	251	244	1	251	6625	6875	7	1	7174541	7181775
H096J02_VU1.3_NODE_0021	Vradi01g04770.1	2e-143	284	281	1	284	3289	3006	7	1	7174541	7181775
H096J02_VU1.3_NODE_0026	Vradi11g08350.1	0	1853	1684	9557	11364	394	2227	7	11	8950367	8957104
H096J02_VU1.3_NODE_0026	Vradi11g08350.1	0	1618	1515	13534	15141	4987	6597	7	11	8950367	8957104
H096J02_VU1.3_NODE_0026	Vradi11g08350.1	0	1532	1397	12016	13534	3136	4654	7	11	8950367	8957104
H096J02_VU1.3_NODE_0026	Vradi11g08350.1	0	637	603	11381	12015	2466	3101	7	11	8950367	8957104
H096J02_VU1.3_NODE_0026	Vradi11g08350.1	0	646	555	9101	9740	1	637	7	11	8950367	8957104
H096J02_VU1.3_NODE_0026	Vradi11g08350.1	1e-43	118	112	15133	15248	6621	6738	7	11	8950367	8957104
H096J02_VU1.3_NODE_0028	Vradi11g08380.1	0	4328	3939	15024	19274	4266	1	7	11	9009727	9014049
H096J02_VU1.3_NODE_0028	Vradi11g08380.1	5e-15	55	53	14934	14986	4315	4261	7	11	9009727	9014049
H096J02_VU1.3_NODE_0031	Vradi11g08460.1	0	947	857	13625	14559	1347	408	7	11	9103124	9107219
H096J02_VU1.3_NODE_0031	Vradi11g08460.1	0	1156	981	12090	13208	3274	2134	7	11	9103124	9107219
H096J02_VU1.3_NODE_0031	Vradi11g08460.1	1e-127	393	347	14614	15003	387	1	7	11	9103124	9107219
H096J02_VU1.3_NODE_0031	Vradi11g08460.1	1e-127	346	315	10794	11136	3966	3624	7	11	9103124	9107219
H096J02_VU1.3_NODE_0031	Vradi11g08460.1	2e-71	248	217	13223	13464	2088	1847	7	11	9103124	9107219
H096J02_VU1.3_NODE_0031	Vradi11g08460.1	3e-64	385	310	11703	12085	3579	3240	7	11	9103124	9107219
H096J02_VU1.3_NODE_0031	Vradi11g08460.1	3e-54	173	155	13463	13634	1563	1392	7	11	9103124	9107219
H096J02_VU1.3_NODE_0035	Vradi1642s00010.1	0	546	489	1	543	544	1	7	scaffold_1642V6	188	1664
H096J02_VU1.3_NODE_0035	Vradi1642s00010.1	7e-90	380	317	5139	5516	1378	1019	7	scaffold_1642V6	188	1664
H096J02_VU1.3_NODE_0035	Vradi1642s00010.1	1e-32	142	122	5551	5691	936	801	7	scaffold_1642V6	188	1664
H096J02_VU1.3_NODE_0038	Vradi0264s00190.1	3e-171	598	508	414	1008	16901	16307	7	scaffold_264V6	166183	185519
H096J02_VU1.3_NODE_0047	Vradi06g11930.1	2e-29	158	130	1	154	2691	2536	7	6	28770934	28804720
H096J02_VU1.3_NODE_0048	Vradi1642s00010.1	2e-79	241	215	1177	1415	1427	1191	7	scaffold_1642V6	188	1664
H096J02_VU1.3_NODE_0051	Vradi0364s00020.1	4e-136	385	345	1	385	1278	900	7	scaffold_364V6	246450	251647
H096J02_VU1.3_NODE_0069	Vradi01g04770.1	1e-142	326	309	3	328	5141	4818	7	1	7174541	7181775
M016L18_VU2.3_NODE_0002	Vradi11g08350.1	0	1853	1684	18510	20317	394	2227	7	11	8950367	8957104
M016L18_VU2.3_NODE_0002	Vradi11g08350.1	0	1618	1515	22490	24097	4987	6597	7	11	8950367	8957104
M016L18_VU2.3_NODE_0002	Vradi11g08350.1	0	1535	1397	20969	22490	3136	4654	7	11	8950367	8957104
M016L18_VU2.3_NODE_0002	Vradi11g08350.1	0	637	603	20334	20968	2466	3101	7	11	8950367	8957104
M016L18_VU2.3_NODE_0002	Vradi11g08350.1	0	646	555	18054	18693	1	637	7	11	8950367	8957104
M016L18_VU2.3_NODE_0002	Vradi11g08350.1	2e-43	118	112	24089	24204	6621	6738	7	11	8950367	8957104
M016L18_VU2.3_NODE_0004	Vradi05g01550.1	2e-13	117	93	2333	2447	261	146	7	5	1707004	1712313
M016L18_VU2.3_NODE_0005	Vradi11g08320.1	0	2115	1901	9282	11374	1625	3686	7	11	8918303	8921988
M016L18_VU2.3_NODE_0005	Vradi11g08320.1	0	1700	1470	6390	8008	1	1627	7	11	8918303	8921988
M016L18_VU2.3_NODE_0005	Vradi11g08320.1	0	1107	950	8046	9133	1625	2682	7	11	8918303	8921988
M016L18_VU2.3_NODE_0006	Vradi11g08310.1	0	1383	1258	1891	3247	1356	1	7	11	8903442	8906242
M016L18_VU2.3_NODE_0006	Vradi11g08310.1	0	1256	1116	648	1891	2661	1478	7	11	8903442	8906242
M016L18_VU2.3_NODE_0006	Vradi11g08310.1	0	635	555	6	613	2781	2171	7	11	8903442	8906242
M016L18_VU2.3_NODE_0017	Vradi11g08370.1	0	2464	2256	7761	10179	5867	3435	7	11	8997955	9003821
M016L18_VU2.3_NODE_0017	Vradi11g08370.1	0	1197	1109	11264	12449	2463	1280	7	11	8997955	9003821
M016L18_VU2.3_NODE_0017	Vradi11g08370.1	0	945	874	10182	11115	3403	2463	7	11	8997955	9003821
M016L18_VU2.3_NODE_0017	Vradi11g08370.1	0	671	609	13238	13896	1118	451	7	11	8997955	9003821
M016L18_VU2.3_NODE_0017	Vradi11g08370.1	0	490	451	12444	12929	1118	630	7	11	8997955	9003821
M016L18_VU2.3_NODE_0017	Vradi11g08370.1	0	450	420	16438	16884	447	1	7	11	8997955	9003821
M016L18_VU2.3_NODE_0017	Vradi11g08370.1	1e-128	317	296	12929	13243	1595	1280	7	11	8997955	9003821
M016L18_VU2.3_NODE_0018	Vradi11g08380.1	0	4328	3940	2054	6305	1	4266	7	11	9009727	9014049
M016L18_VU2.3_NODE_0018	Vradi11g08380.1	0	762	728	1144	1905	1	762	7	11	9009727	9014049
M016L18_VU2.3_NODE_0018	Vradi11g08380.1	2e-15	55	53	6343	6395	4261	4315	7	11	9009727	9014049
M040H16_VU2.3_NODE_0001	Vradi11g08340.1	0	1530	1417	7253	8773	8067	9579	7	11	8932848	8942430
M040H16_VU2.3_NODE_0001	Vradi11g08340.1	0	1483	1345	2580	4037	1741	3203	7	11	8932848	8942430
M040H16_VU2.3_NODE_0001	Vradi11g08340.1	0	1152	1072	4477	5613	3630	4774	7	11	8932848	8942430
M040H16_VU2.3_NODE_0001	Vradi11g08340.1	0	771	697	6419	7180	7248	8001	7	11	8932848	8942430
M040H16_VU2.3_NODE_0001	Vradi11g08340.1	0	523	492	5770	6289	6317	6836	7	11	8932848	8942430
M040H16_VU2.3_NODE_0001	Vradi11g08340.1	0	596	541	793	1379	129	703	7	11	8932848	8942430
M040H16_VU2.3_NODE_0001	Vradi11g08340.1	1e-125	532	442	1376	1902	740	1244	7	11	8932848	8942430
M040H16_VU2.3_NODE_0001	Vradi11g08340.1	6e-88	221	207	1918	2137	1522	1742	7	11	8932848	8942430
M040H16_VU2.3_NODE_0001	Vradi11g08340.1	1e-45	196	168	5610	5789	5011	5202	7	11	8932848	8942430
M040H16_VU2.3_NODE_0002	Vradi11g08170.1	0	3229	2963	17128	20327	1	3144	7	11	8687093	8692993
M040H16_VU2.3_NODE_0002	Vradi11g08170.1	0	970	869	20633	21599	3465	4393	7	11	8687093	8692993
M040H16_VU2.3_NODE_0002	Vradi11g08170.1	0	571	526	22749	23308	5231	5790	7	11	8687093	8692993
M040H16_VU2.3_NODE_0002	Vradi11g08170.1	0	610	544	21735	22338	4404	4993	7	11	8687093	8692993
M040H16_VU2.3_NODE_0002	Vradi11g08170.1	6e-99	276	252	20336	20604	3196	3469	7	11	8687093	8692993
M040H16_VU2.3_NODE_0002	Vradi11g08170.1	1e-36	208	171	22437	22633	5026	5224	7	11	8687093	8692993
M040H16_VU2.3_NODE_0003	Vradi11g08320.1	0	2115	1901	7846	9938	1625	3686	7	11	8918303	8921988
M040H16_VU2.3_NODE_0003	Vradi11g08320.1	0	1699	1470	6191	7808	1	1627	7	11	8918303	8921988
M040H16_VU2.3_NODE_0019	Vradi11g08220.1	0	3353	3126	2338	5671	3511	210	7	11	8775598	8779108
M040H16_VU2.3_NODE_0019	Vradi11g08220.1	1e-42	124	115	5673	5794	174	51	7	11	8775598	8779108
M040H16_VU2.3_NODE_0028	Vradi0043s00470.1	0	588	512	1	585	1577	990	7	scaffold_43V6	504147	509124
M040H16_VU2.3_NODE_0030	Vradi06g01100.1	2e-73	241	211	1	239	6015	5777	7	6	1017518	1027470
M040H16_VU2.3_NODE_0031	Vradi06g01100.1	8e-76	220	198	1	219	5612	5394	7	6	1017518	1027470
M040H16_VU2.3_NODE_0040	Vradi11g08250.2	0	2998	2688	43248	46194	5034	2112	7	11	8814883	8829066
M040H16_VU2.3_NODE_0040	Vradi11g08250.2	0	2378	2143	39542	41880	8734	6403	7	11	8814883	8829066
M040H16_VU2.3_NODE_0040	Vradi11g08250.2	0	2381	2092	33463	35784	14184	11881	7	11	8814883	8829066
M040H16_VU2.3_NODE_0040	Vradi11g08250.2	0	1313	1166	41928	43235	6398	5146	7	11	8814883	8829066
M040H16_VU2.3_NODE_0040	Vradi11g08250.2	0	1148	971	47359	48488	1097	1	7	11	8814883	8829066
M040H16_VU2.3_NODE_0040	Vradi11g08250.2	0	977	843	36363	37287	11460	10522	7	11	8814883	8829066
M040H16_VU2.3_NODE_0040	Vradi11g08250.2	0	579	531	38793	39369	9342	8771	7	11	8814883	8829066
M040H16_VU2.3_NODE_0040	Vradi11g08250.2	0	749	634	46502	47237	2071	1350	7	11	8814883	8829066
M040H16_VU2.3_NODE_0040	Vradi11g08250.2	3e-102	294	266	38371	38662	10069	9784	7	11	8814883	8829066
M040H16_VU2.3_NODE_0040	Vradi11g08250.2	4e-76	220	200	35848	36064	11870	11652	7	11	8814883	8829066
M040H16_VU2.3_NODE_0040	Vradi11g08250.2	3e-58	157	147	46219	46374	2221	2065	7	11	8814883	8829066
M040H16_VU2.3_NODE_0040	Vradi11g08250.2	1e-36	205	170	36127	36323	11644	11457	7	11	8814883	8829066
